# Supplementary material for: A revision of European species of the genus Tetrastichus Haliday (Hymenoptera: Eulophidae) using integrative taxonomy
Source: Biodivers Data J. 2020 Dec 16;8:e59177. doi: 10.3897/BDJ.8.e59177 (PMC7758339; doi:10.3897/BDJ.8.e59177)
Supplement: XML Treatment for Tetrastichus [file BDJ.8.e59177-treatment1.xml]

<!DOCTYPE tp:taxon-treatment
  PUBLIC "-//TaxonX//DTD Taxonomic Treatment Publishing DTD v0 20100105//EN" "tax-treatment-NSO.dtd">
<tp:taxon-treatment xmlns:tp="http://www.plazi.org/taxpub"><tp:treatment-meta><mixed-citation publication-type="journal"><person-group><name><surname>Hansson</surname><given-names>Christer</given-names></name><name><surname>Schmidt</surname><given-names>Stefan</given-names></name></person-group><article-title>A revision of European species of the genus <italic><tp:taxon-name><tp:taxon-name-part taxon-name-part-type="genus" reg="Tetrastichus">Tetrastichus</tp:taxon-name-part></tp:taxon-name></italic> Haliday (<tp:taxon-name><tp:taxon-name-part taxon-name-part-type="order">Hymenoptera</tp:taxon-name-part></tp:taxon-name>: <tp:taxon-name><tp:taxon-name-part taxon-name-part-type="family">Eulophidae</tp:taxon-name-part></tp:taxon-name>) using integrative taxonomy</article-title><source>Biodivers Data J</source><day>16</day><month>12</month><year>2020</year><volume>8</volume><pub-id pub-id-type="doi">10.3897/BDJ.8.e59177</pub-id></mixed-citation></tp:treatment-meta><tp:nomenclature><tp:taxon-name>
            <object-id xmlns:xlink="http://www.w3.org/1999/xlink" content-type="arpha" xlink:type="simple">D9E0ACBA-9BED-52F0-B5B5-3947CE0E7F46</object-id>
            <tp:taxon-name-part taxon-name-part-type="genus">Tetrastichus</tp:taxon-name-part>
          </tp:taxon-name><tp:taxon-authority>Haliday, 1844</tp:taxon-authority><tp:nomenclature-citation-list><tp:nomenclature-citation><tp:taxon-name>
                <tp:taxon-name-part taxon-name-part-type="genus" reg="Tetrastichus">Tetrastichus</tp:taxon-name-part>
              </tp:taxon-name><comment><xref ref-type="bibr" rid="B5635724">Haliday 1844</xref>:297–298. Type species <italic><tp:taxon-name><tp:taxon-name-part taxon-name-part-type="genus" reg="Cirrospilus">Cirrospilus</tp:taxon-name-part> <tp:taxon-name-part taxon-name-part-type="species" reg="attalus">attalus</tp:taxon-name-part></tp:taxon-name></italic> Walker, by monotypy (=<italic><tp:taxon-name><tp:taxon-name-part taxon-name-part-type="genus" reg="Tetrastichus">T.</tp:taxon-name-part> <tp:taxon-name-part taxon-name-part-type="species" reg="miser">miser</tp:taxon-name-part></tp:taxon-name></italic> (Nees)). Not <italic><tp:taxon-name><tp:taxon-name-part taxon-name-part-type="genus" reg="Tetrastichus">Tetrastichus</tp:taxon-name-part></tp:taxon-name></italic><xref ref-type="bibr" rid="B6032622">Walker 1842</xref>:116, a name suppressed by the <xref ref-type="bibr" rid="B5635754">International Commission on Zoological Nomenclature (1965)</xref>.</comment></tp:nomenclature-citation><tp:nomenclature-citation><tp:taxon-name>
                <tp:taxon-name-part taxon-name-part-type="genus">Tetrastichus</tp:taxon-name-part>
              </tp:taxon-name><comment><xref ref-type="bibr" rid="B5574975">Graham (1991)</xref></comment></tp:nomenclature-citation><tp:nomenclature-citation><tp:taxon-name>
                <tp:taxon-name-part taxon-name-part-type="genus">Tetrastichus</tp:taxon-name-part>
              </tp:taxon-name><tp:type-species><tp:taxon-name/></tp:type-species></tp:nomenclature-citation></tp:nomenclature-citation-list></tp:nomenclature><tp:treatment-sec sec-type="Diagnosis"><title>Diagnosis</title><p>European species of <italic><tp:taxon-name><tp:taxon-name-part taxon-name-part-type="genus" reg="Tetrastichus">Tetrastichus</tp:taxon-name-part></tp:taxon-name></italic> can be diagnosed by a combination of three features: submarginal vein in fore wing with one dorsal seta, mid-lobe of mesoscutum with at least three adnotaular setae on each side and propodeum with a ± complete lateral longitudinal carina that splits into two in posterior part (like an inverted "Y", Fig. <xref ref-type="fig" rid="F5910452">2</xref><xref ref-type="fig" rid="F5910459">c</xref>). In addition, most species have a strong exoskeleton, preventing specimens from collapsing when dried. This last feature is not unique to <italic><tp:taxon-name><tp:taxon-name-part taxon-name-part-type="genus" reg="Tetrastichus">Tetrastichus</tp:taxon-name-part></tp:taxon-name></italic>, but in combination with the other three features, it helps when diagnosing this group.</p></tp:treatment-sec><tp:treatment-sec sec-type="Identification keys"><title>Identification keys</title><p>Figs <xref ref-type="fig" rid="F5910452">2</xref>, <xref ref-type="fig" rid="F5910439">3</xref>:The identification keys are based on the two keys in <xref ref-type="bibr" rid="B5574975">Graham (1991)</xref>, one for females and one for males, with the new species included and with some modifications of features included and order of couplets slightly changed. The main reason for keeping the sexes apart is that differences between species are frequently based on features unique to each sex (antennal characteristics and length of female gaster). Since males are unknown for several of the species, the male key is distinctly shorter than the female key.</p></tp:treatment-sec><tp:treatment-sec><!--Section generated to contain objects referenced in tp:taxon-treatment.--><fig-group id="F5910452" position="float" orientation="portrait"><caption><p><italic><tp:taxon-name><tp:taxon-name-part taxon-name-part-type="genus" reg="Tetrastichus">Tetrastichus</tp:taxon-name-part></tp:taxon-name></italic> spp.</p></caption><fig id="F5910457" position="float" orientation="portrait"><object-id xmlns:xlink="http://www.w3.org/1999/xlink" content-type="arpha" xlink:type="simple">1384FD65-0087-5FD4-B73F-86153F37B173</object-id><object-id xmlns:xlink="http://www.w3.org/1999/xlink" content-type="doi" xlink:type="simple">10.3897/BDJ.8.e59177.figure2a</object-id><label>Figure 2a.</label><caption><p><italic><tp:taxon-name><tp:taxon-name-part taxon-name-part-type="genus" reg="Tetrastichus">T.</tp:taxon-name-part> <tp:taxon-name-part taxon-name-part-type="species" reg="legionarius">legionarius</tp:taxon-name-part></tp:taxon-name></italic> female nontype, ovipositor sheaths protruding beyond Gt7, lateral view.</p></caption><graphic xmlns:xlink="http://www.w3.org/1999/xlink" xlink:href="bdj-08-e59177-g002_a.jpg" xlink:type="simple" position="float" orientation="portrait" id="oo_426475.jpg"><uri content-type="original_file" xlink:type="simple">https://binary.pensoft.net/fig/426475</uri></graphic></fig><fig id="F5910458" position="float" orientation="portrait"><object-id xmlns:xlink="http://www.w3.org/1999/xlink" content-type="arpha" xlink:type="simple">5D818678-AC24-5A59-9282-76425DAD4AAA</object-id><object-id xmlns:xlink="http://www.w3.org/1999/xlink" content-type="doi" xlink:type="simple">10.3897/BDJ.8.e59177.figure2b</object-id><label>Figure 2b.</label><caption><p><italic><tp:taxon-name><tp:taxon-name-part taxon-name-part-type="genus" reg="Tetrastichus">T.</tp:taxon-name-part> <tp:taxon-name-part taxon-name-part-type="species" reg="coeruleus">coeruleus</tp:taxon-name-part></tp:taxon-name></italic> female nontype, ovipositor retracted, ventral view.</p></caption><graphic xmlns:xlink="http://www.w3.org/1999/xlink" xlink:href="bdj-08-e59177-g002_b.jpg" xlink:type="simple" position="float" orientation="portrait" id="oo_426477.jpg"><uri content-type="original_file" xlink:type="simple">https://binary.pensoft.net/fig/426477</uri></graphic></fig><fig id="F5910459" position="float" orientation="portrait"><object-id xmlns:xlink="http://www.w3.org/1999/xlink" content-type="arpha" xlink:type="simple">1CD2C30C-4E02-5677-9168-02C2E336E497</object-id><object-id xmlns:xlink="http://www.w3.org/1999/xlink" content-type="doi" xlink:type="simple">10.3897/BDJ.8.e59177.figure2c</object-id><label>Figure 2c.</label><caption><p><italic><tp:taxon-name><tp:taxon-name-part taxon-name-part-type="genus" reg="Tetrastichus">T.</tp:taxon-name-part> <tp:taxon-name-part taxon-name-part-type="species" reg="halidayi">halidayi</tp:taxon-name-part></tp:taxon-name></italic> female nontype, propodeum, dorsal view.</p></caption><graphic xmlns:xlink="http://www.w3.org/1999/xlink" xlink:href="bdj-08-e59177-g002_c.jpg" xlink:type="simple" position="float" orientation="portrait" id="oo_426478.jpg"><uri content-type="original_file" xlink:type="simple">https://binary.pensoft.net/fig/426478</uri></graphic></fig><fig id="F5910460" position="float" orientation="portrait"><object-id xmlns:xlink="http://www.w3.org/1999/xlink" content-type="arpha" xlink:type="simple">2E4FFBAF-A970-5D12-BDC2-9BDA54E0CB83</object-id><object-id xmlns:xlink="http://www.w3.org/1999/xlink" content-type="doi" xlink:type="simple">10.3897/BDJ.8.e59177.figure2d</object-id><label>Figure 2d.</label><caption><p><italic><tp:taxon-name><tp:taxon-name-part taxon-name-part-type="genus" reg="Tetrastichus">T.</tp:taxon-name-part> <tp:taxon-name-part taxon-name-part-type="species" reg="legionarius">legionarius</tp:taxon-name-part></tp:taxon-name></italic> male nontype, antennal F1-F3, lateral view.</p></caption><graphic xmlns:xlink="http://www.w3.org/1999/xlink" xlink:href="bdj-08-e59177-g002_d.jpg" xlink:type="simple" position="float" orientation="portrait" id="oo_426479.jpg"><uri content-type="original_file" xlink:type="simple">https://binary.pensoft.net/fig/426479</uri></graphic></fig><fig id="F5910461" position="float" orientation="portrait"><object-id xmlns:xlink="http://www.w3.org/1999/xlink" content-type="arpha" xlink:type="simple">81039772-963A-56C6-8D34-7E835C7386BB</object-id><object-id xmlns:xlink="http://www.w3.org/1999/xlink" content-type="doi" xlink:type="simple">10.3897/BDJ.8.e59177.figure2e</object-id><label>Figure 2e.</label><caption><p><italic><tp:taxon-name><tp:taxon-name-part taxon-name-part-type="genus" reg="Tetrastichus">T.</tp:taxon-name-part> <tp:taxon-name-part taxon-name-part-type="species" reg="leocrates">leocrates</tp:taxon-name-part></tp:taxon-name></italic> male nontype, antennal F1-F3, lateral view.</p></caption><graphic xmlns:xlink="http://www.w3.org/1999/xlink" xlink:href="bdj-08-e59177-g002_e.jpg" xlink:type="simple" position="float" orientation="portrait" id="oo_426480.jpg"><uri content-type="original_file" xlink:type="simple">https://binary.pensoft.net/fig/426480</uri></graphic></fig></fig-group><fig id="F5910459" position="float" orientation="portrait"><object-id xmlns:xlink="http://www.w3.org/1999/xlink" content-type="arpha" xlink:type="simple">1CD2C30C-4E02-5677-9168-02C2E336E497</object-id><object-id xmlns:xlink="http://www.w3.org/1999/xlink" content-type="doi" xlink:type="simple">10.3897/BDJ.8.e59177.figure2c</object-id><label>Figure 2c.</label><caption><p><italic><tp:taxon-name><tp:taxon-name-part taxon-name-part-type="genus" reg="Tetrastichus">T.</tp:taxon-name-part> <tp:taxon-name-part taxon-name-part-type="species" reg="halidayi">halidayi</tp:taxon-name-part></tp:taxon-name></italic> female nontype, propodeum, dorsal view.</p></caption><graphic xmlns:xlink="http://www.w3.org/1999/xlink" xlink:href="bdj-08-e59177-g002_c.jpg" xlink:type="simple" position="float" orientation="portrait" id="oo_426478.jpg"><uri content-type="original_file" xlink:type="simple">https://binary.pensoft.net/fig/426478</uri></graphic></fig><fig-group id="F5910439" position="float" orientation="portrait"><caption><p><italic><tp:taxon-name><tp:taxon-name-part taxon-name-part-type="genus" reg="Tetrastichus">Tetrastichus</tp:taxon-name-part></tp:taxon-name></italic> spp.</p></caption><fig id="F5910444" position="float" orientation="portrait"><object-id xmlns:xlink="http://www.w3.org/1999/xlink" content-type="arpha" xlink:type="simple">6F366076-8D10-549E-A8D5-624CEACF8800</object-id><object-id xmlns:xlink="http://www.w3.org/1999/xlink" content-type="doi" xlink:type="simple">10.3897/BDJ.8.e59177.figure3a</object-id><label>Figure 3a.</label><caption><p><italic><tp:taxon-name><tp:taxon-name-part taxon-name-part-type="genus" reg="Tetrastichus">T.</tp:taxon-name-part> <tp:taxon-name-part taxon-name-part-type="species" reg="halidayi">halidayi</tp:taxon-name-part></tp:taxon-name></italic> female nontype, head, frontal view.</p></caption><graphic xmlns:xlink="http://www.w3.org/1999/xlink" xlink:href="bdj-08-e59177-g003_a.jpg" xlink:type="simple" position="float" orientation="portrait" id="oo_426470.jpg"><uri content-type="original_file" xlink:type="simple">https://binary.pensoft.net/fig/426470</uri></graphic></fig><fig id="F5910445" position="float" orientation="portrait"><object-id xmlns:xlink="http://www.w3.org/1999/xlink" content-type="arpha" xlink:type="simple">28BDFF3A-3D48-5904-BC56-2A272261A09A</object-id><object-id xmlns:xlink="http://www.w3.org/1999/xlink" content-type="doi" xlink:type="simple">10.3897/BDJ.8.e59177.figure3b</object-id><label>Figure 3b.</label><caption><p><italic><tp:taxon-name><tp:taxon-name-part taxon-name-part-type="genus" reg="Tetrastichus">T.</tp:taxon-name-part> <tp:taxon-name-part taxon-name-part-type="species" reg="clito">clito</tp:taxon-name-part></tp:taxon-name></italic> female nontype, head, frontal view.</p></caption><graphic xmlns:xlink="http://www.w3.org/1999/xlink" xlink:href="bdj-08-e59177-g003_b.jpg" xlink:type="simple" position="float" orientation="portrait" id="oo_438915.jpg"><uri content-type="original_file" xlink:type="simple">https://binary.pensoft.net/fig/438915</uri></graphic></fig><fig id="F5910446" position="float" orientation="portrait"><object-id xmlns:xlink="http://www.w3.org/1999/xlink" content-type="arpha" xlink:type="simple">D817ACB4-8A76-52E3-8D3C-8FB99D972497</object-id><object-id xmlns:xlink="http://www.w3.org/1999/xlink" content-type="doi" xlink:type="simple">10.3897/BDJ.8.e59177.figure3c</object-id><label>Figure 3c.</label><caption><p><italic><tp:taxon-name><tp:taxon-name-part taxon-name-part-type="genus" reg="Tetrastichus">T.</tp:taxon-name-part> <tp:taxon-name-part taxon-name-part-type="species" reg="halidayi">halidayi</tp:taxon-name-part></tp:taxon-name></italic> female nontype, hind coxa, lateral view.</p></caption><graphic xmlns:xlink="http://www.w3.org/1999/xlink" xlink:href="bdj-08-e59177-g003_c.jpg" xlink:type="simple" position="float" orientation="portrait" id="oo_426473.jpg"><uri content-type="original_file" xlink:type="simple">https://binary.pensoft.net/fig/426473</uri></graphic></fig><fig id="F5910447" position="float" orientation="portrait"><object-id xmlns:xlink="http://www.w3.org/1999/xlink" content-type="arpha" xlink:type="simple">13F48DFA-E351-55E3-BD28-AC671CCFFB90</object-id><object-id xmlns:xlink="http://www.w3.org/1999/xlink" content-type="doi" xlink:type="simple">10.3897/BDJ.8.e59177.figure3d</object-id><label>Figure 3d.</label><caption><p><italic><tp:taxon-name><tp:taxon-name-part taxon-name-part-type="genus" reg="Tetrastichus">T.</tp:taxon-name-part> <tp:taxon-name-part taxon-name-part-type="species" reg="clito">clito</tp:taxon-name-part></tp:taxon-name></italic> female nontype, hind coxa, lateral view.</p></caption><graphic xmlns:xlink="http://www.w3.org/1999/xlink" xlink:href="bdj-08-e59177-g003_d.jpg" xlink:type="simple" position="float" orientation="portrait" id="oo_426474.jpg"><uri content-type="original_file" xlink:type="simple">https://binary.pensoft.net/fig/426474</uri></graphic></fig></fig-group></tp:treatment-sec><ref-list><ref id="B5635724"><element-citation xmlns:xlink="http://www.w3.org/1999/xlink" publication-type="article" xlink:type="simple"><person-group person-group-type="author"><name name-style="western"><surname>Haliday</surname><given-names>AH</given-names></name></person-group><year>1844</year><article-title>Contributions towards the classification of the <tp:taxon-name><tp:taxon-name-part taxon-name-part-type="family">Chalcididae</tp:taxon-name-part></tp:taxon-name>. Transactions of the Entomological Society of London</article-title><source>Royal Entomological Society of London.</source><volume>3</volume><fpage>295</fpage><lpage>301</lpage></element-citation></ref><ref id="B6032622"><element-citation xmlns:xlink="http://www.w3.org/1999/xlink" publication-type="article" xlink:type="simple"><person-group person-group-type="author"><name name-style="western"><surname>Walker</surname><given-names>F</given-names></name></person-group><year>1842</year><article-title>Descriptions of Chalcidites discovered by C. Darwin near Valparaiso and Valdivia</article-title><source>Annals of Natural History</source><volume>10</volume><fpage>113</fpage><lpage>117</lpage><pub-id pub-id-type="doi">10.1080/03745484209445206</pub-id></element-citation></ref><ref id="B5635754"><element-citation xmlns:xlink="http://www.w3.org/1999/xlink" publication-type="chapter" xlink:type="simple"><person-group person-group-type="author"><name name-style="western"><surname>Nomenclature</surname><given-names>International Commission on Zoological</given-names></name></person-group><year>1965</year><chapter-title><italic><tp:taxon-name><tp:taxon-name-part taxon-name-part-type="genus" reg="Tetrastichus">Tetrastichus</tp:taxon-name-part></tp:taxon-name></italic> Walker, 1842 (<tp:taxon-name><tp:taxon-name-part taxon-name-part-type="class">Insecta</tp:taxon-name-part></tp:taxon-name>, <tp:taxon-name><tp:taxon-name-part taxon-name-part-type="order">Hymenoptera</tp:taxon-name-part></tp:taxon-name>): suppressed under the Plenary Powers</chapter-title><person-group person-group-type="editor"><name name-style="western"><surname>Nomenclature</surname><given-names>International Commission on Zoological</given-names></name></person-group><source>The Bulletin of Zoological Nomenclature</source><volume>22</volume><size units="page">26-27</size></element-citation></ref><ref id="B5574975"><element-citation xmlns:xlink="http://www.w3.org/1999/xlink" publication-type="article" xlink:type="simple"><person-group person-group-type="author"><name name-style="western"><surname>Graham</surname><given-names>Marcus William Robert de Vere</given-names></name></person-group><year>1991</year><article-title>A reclassification of the European <tp:taxon-name><tp:taxon-name-part taxon-name-part-type="subfamily">Tetrastichinae</tp:taxon-name-part></tp:taxon-name> (<tp:taxon-name><tp:taxon-name-part taxon-name-part-type="order">Hymenoptera</tp:taxon-name-part></tp:taxon-name>: <tp:taxon-name><tp:taxon-name-part taxon-name-part-type="family">Eulophidae</tp:taxon-name-part></tp:taxon-name>): Revision of the remaining genera</article-title><source>Memoirs of the American Entomological Institute</source><volume>49</volume><fpage>1</fpage><lpage>322</lpage></element-citation></ref></ref-list></tp:taxon-treatment>
