# Supplementary material for: A revision of European species of the genus Tetrastichus Haliday (Hymenoptera: Eulophidae) using integrative taxonomy
Source: Biodivers Data J. 2020 Dec 16;8:e59177. doi: 10.3897/BDJ.8.e59177 (PMC7758339; doi:10.3897/BDJ.8.e59177)
Supplement: XML Treatment for Tetrastichus murcia group [file BDJ.8.e59177-treatment2.xml]

<!DOCTYPE tp:taxon-treatment
  PUBLIC "-//TaxonX//DTD Taxonomic Treatment Publishing DTD v0 20100105//EN" "tax-treatment-NSO.dtd">
<tp:taxon-treatment xmlns:tp="http://www.plazi.org/taxpub"><tp:treatment-meta><mixed-citation publication-type="journal"><person-group><name><surname>Hansson</surname><given-names>Christer</given-names></name><name><surname>Schmidt</surname><given-names>Stefan</given-names></name></person-group><article-title>A revision of European species of the genus <italic><tp:taxon-name><tp:taxon-name-part taxon-name-part-type="genus" reg="Tetrastichus">Tetrastichus</tp:taxon-name-part></tp:taxon-name></italic> Haliday (<tp:taxon-name><tp:taxon-name-part taxon-name-part-type="order">Hymenoptera</tp:taxon-name-part></tp:taxon-name>: <tp:taxon-name><tp:taxon-name-part taxon-name-part-type="family">Eulophidae</tp:taxon-name-part></tp:taxon-name>) using integrative taxonomy</article-title><source>Biodivers Data J</source><day>16</day><month>12</month><year>2020</year><volume>8</volume><pub-id pub-id-type="doi">10.3897/BDJ.8.e59177</pub-id></mixed-citation></tp:treatment-meta><tp:nomenclature><tp:taxon-name><object-id xmlns:xlink="http://www.w3.org/1999/xlink" content-type="arpha" xlink:type="simple">B4350BD8-FCA6-5189-A2F9-BD62EFFDB713</object-id><tp:taxon-name-part taxon-name-part-type="genus">Tetrastichus</tp:taxon-name-part> <tp:taxon-name-part taxon-name-part-type="species">murcia group</tp:taxon-name-part></tp:taxon-name></tp:nomenclature><tp:treatment-sec sec-type="Diagnosis"><title>Diagnosis</title><p>Eyes with long setae (e.g. Fig. <xref ref-type="fig" rid="F5645327">7</xref><xref ref-type="fig" rid="F5645335">d</xref>); female antenna with relatively short flagellomeres and with a distinct clava (e.g. Fig. <xref ref-type="fig" rid="F5645297">5</xref><xref ref-type="fig" rid="F5645302">a</xref>); male flagellomeres 1–4 with an externo-dorsal, sub-basal compact whorl of long setae (e.g. Fig. <xref ref-type="fig" rid="F5645297">5</xref><xref ref-type="fig" rid="F5645305">d</xref>); setae along hind margin of pronotum and adnotaular setae on mesoscutum long and erect (e.g. Fig. <xref ref-type="fig" rid="F5645327">7</xref><xref ref-type="fig" rid="F5645332">a</xref>); body black non-metallic or with weak metallic tinges; female gaster circular or short ovate.</p></tp:treatment-sec><tp:treatment-sec><!--Section generated to contain objects referenced in tp:taxon-treatment.--><fig-group id="F5645327" position="float" orientation="portrait"><caption><p><italic><tp:taxon-name><tp:taxon-name-part taxon-name-part-type="genus" reg="Tetrastichus">Tetrastichus</tp:taxon-name-part> <tp:taxon-name-part taxon-name-part-type="species" reg="dasyops">dasyops</tp:taxon-name-part></tp:taxon-name></italic> Graham</p></caption><fig id="F5645332" position="float" orientation="portrait"><object-id xmlns:xlink="http://www.w3.org/1999/xlink" content-type="arpha" xlink:type="simple">90124F36-79FC-5295-99F3-B82A087F9F3D</object-id><object-id xmlns:xlink="http://www.w3.org/1999/xlink" content-type="doi" xlink:type="simple">10.3897/BDJ.8.e59177.figure7a</object-id><label>Figure 7a.</label><caption><p>Holotype female, lateral.</p></caption><graphic xmlns:xlink="http://www.w3.org/1999/xlink" xlink:href="bdj-08-e59177-g007_a.jpg" xlink:type="simple" position="float" orientation="portrait" id="oo_391672.jpg"><uri content-type="original_file" xlink:type="simple">https://binary.pensoft.net/fig/391672</uri></graphic></fig><fig id="F5645333" position="float" orientation="portrait"><object-id xmlns:xlink="http://www.w3.org/1999/xlink" content-type="arpha" xlink:type="simple">47202813-D5A3-59B5-9FC7-84C32F5C5D52</object-id><object-id xmlns:xlink="http://www.w3.org/1999/xlink" content-type="doi" xlink:type="simple">10.3897/BDJ.8.e59177.figure7b</object-id><label>Figure 7b.</label><caption><p>Holotype female, dorsal.</p></caption><graphic xmlns:xlink="http://www.w3.org/1999/xlink" xlink:href="bdj-08-e59177-g007_b.jpg" xlink:type="simple" position="float" orientation="portrait" id="oo_391673.jpg"><uri content-type="original_file" xlink:type="simple">https://binary.pensoft.net/fig/391673</uri></graphic></fig><fig id="F5645334" position="float" orientation="portrait"><object-id xmlns:xlink="http://www.w3.org/1999/xlink" content-type="arpha" xlink:type="simple">434B66A2-F626-58F5-A117-84AF569E38EE</object-id><object-id xmlns:xlink="http://www.w3.org/1999/xlink" content-type="doi" xlink:type="simple">10.3897/BDJ.8.e59177.figure7c</object-id><label>Figure 7c.</label><caption><p>Nontype male, head &amp; antenna lateral.</p></caption><graphic xmlns:xlink="http://www.w3.org/1999/xlink" xlink:href="bdj-08-e59177-g007_c.jpg" xlink:type="simple" position="float" orientation="portrait" id="oo_391674.jpg"><uri content-type="original_file" xlink:type="simple">https://binary.pensoft.net/fig/391674</uri></graphic></fig><fig id="F5645335" position="float" orientation="portrait"><object-id xmlns:xlink="http://www.w3.org/1999/xlink" content-type="arpha" xlink:type="simple">08EF006D-79E3-5275-A975-2FCCB851C41F</object-id><object-id xmlns:xlink="http://www.w3.org/1999/xlink" content-type="doi" xlink:type="simple">10.3897/BDJ.8.e59177.figure7d</object-id><label>Figure 7d.</label><caption><p>Nontype female, head frontal.</p></caption><graphic xmlns:xlink="http://www.w3.org/1999/xlink" xlink:href="bdj-08-e59177-g007_d.jpg" xlink:type="simple" position="float" orientation="portrait" id="oo_426481.jpg"><uri content-type="original_file" xlink:type="simple">https://binary.pensoft.net/fig/426481</uri></graphic></fig></fig-group><fig id="F5645335" position="float" orientation="portrait"><object-id xmlns:xlink="http://www.w3.org/1999/xlink" content-type="arpha" xlink:type="simple">08EF006D-79E3-5275-A975-2FCCB851C41F</object-id><object-id xmlns:xlink="http://www.w3.org/1999/xlink" content-type="doi" xlink:type="simple">10.3897/BDJ.8.e59177.figure7d</object-id><label>Figure 7d.</label><caption><p>Nontype female, head frontal.</p></caption><graphic xmlns:xlink="http://www.w3.org/1999/xlink" xlink:href="bdj-08-e59177-g007_d.jpg" xlink:type="simple" position="float" orientation="portrait" id="oo_426481.jpg"><uri content-type="original_file" xlink:type="simple">https://binary.pensoft.net/fig/426481</uri></graphic></fig><fig-group id="F5645297" position="float" orientation="portrait"><caption><p><italic><tp:taxon-name><tp:taxon-name-part taxon-name-part-type="genus" reg="Tetrastichus">Tetrastichus</tp:taxon-name-part> <tp:taxon-name-part taxon-name-part-type="species" reg="atratulus">atratulus</tp:taxon-name-part></tp:taxon-name></italic> (Nees)</p></caption><fig id="F5645302" position="float" orientation="portrait"><object-id xmlns:xlink="http://www.w3.org/1999/xlink" content-type="arpha" xlink:type="simple">4BE2F3B0-575C-5EC2-B24F-D59DF5EDEF0F</object-id><object-id xmlns:xlink="http://www.w3.org/1999/xlink" content-type="doi" xlink:type="simple">10.3897/BDJ.8.e59177.figure5a</object-id><label>Figure 5a.</label><caption><p>Neotype female, lateral.</p></caption><graphic xmlns:xlink="http://www.w3.org/1999/xlink" xlink:href="bdj-08-e59177-g005_a.jpg" xlink:type="simple" position="float" orientation="portrait" id="oo_391664.jpg"><uri content-type="original_file" xlink:type="simple">https://binary.pensoft.net/fig/391664</uri></graphic></fig><fig id="F5645303" position="float" orientation="portrait"><object-id xmlns:xlink="http://www.w3.org/1999/xlink" content-type="arpha" xlink:type="simple">66335E74-0F4C-555F-90A7-9C68848D1886</object-id><object-id xmlns:xlink="http://www.w3.org/1999/xlink" content-type="doi" xlink:type="simple">10.3897/BDJ.8.e59177.figure5b</object-id><label>Figure 5b.</label><caption><p>Neotype female, dorsal.</p></caption><graphic xmlns:xlink="http://www.w3.org/1999/xlink" xlink:href="bdj-08-e59177-g005_b.jpg" xlink:type="simple" position="float" orientation="portrait" id="oo_391665.jpg"><uri content-type="original_file" xlink:type="simple">https://binary.pensoft.net/fig/391665</uri></graphic></fig><fig id="F5645304" position="float" orientation="portrait"><object-id xmlns:xlink="http://www.w3.org/1999/xlink" content-type="arpha" xlink:type="simple">9FAA5C34-A9F1-518C-A961-1AC8C15AA470</object-id><object-id xmlns:xlink="http://www.w3.org/1999/xlink" content-type="doi" xlink:type="simple">10.3897/BDJ.8.e59177.figure5c</object-id><label>Figure 5c.</label><caption><p>Nontype female, head frontal.</p></caption><graphic xmlns:xlink="http://www.w3.org/1999/xlink" xlink:href="bdj-08-e59177-g005_c.jpg" xlink:type="simple" position="float" orientation="portrait" id="oo_391666.jpg"><uri content-type="original_file" xlink:type="simple">https://binary.pensoft.net/fig/391666</uri></graphic></fig><fig id="F5645305" position="float" orientation="portrait"><object-id xmlns:xlink="http://www.w3.org/1999/xlink" content-type="arpha" xlink:type="simple">5C0E4114-0072-5B5C-99FB-9D2B94EEDB90</object-id><object-id xmlns:xlink="http://www.w3.org/1999/xlink" content-type="doi" xlink:type="simple">10.3897/BDJ.8.e59177.figure5d</object-id><label>Figure 5d.</label><caption><p>Nontype male, head and antenna lateral.</p></caption><graphic xmlns:xlink="http://www.w3.org/1999/xlink" xlink:href="bdj-08-e59177-g005_d.jpg" xlink:type="simple" position="float" orientation="portrait" id="oo_391667.jpg"><uri content-type="original_file" xlink:type="simple">https://binary.pensoft.net/fig/391667</uri></graphic></fig></fig-group><fig id="F5645302" position="float" orientation="portrait"><object-id xmlns:xlink="http://www.w3.org/1999/xlink" content-type="arpha" xlink:type="simple">4BE2F3B0-575C-5EC2-B24F-D59DF5EDEF0F</object-id><object-id xmlns:xlink="http://www.w3.org/1999/xlink" content-type="doi" xlink:type="simple">10.3897/BDJ.8.e59177.figure5a</object-id><label>Figure 5a.</label><caption><p>Neotype female, lateral.</p></caption><graphic xmlns:xlink="http://www.w3.org/1999/xlink" xlink:href="bdj-08-e59177-g005_a.jpg" xlink:type="simple" position="float" orientation="portrait" id="oo_391664.jpg"><uri content-type="original_file" xlink:type="simple">https://binary.pensoft.net/fig/391664</uri></graphic></fig><fig id="F5645305" position="float" orientation="portrait"><object-id xmlns:xlink="http://www.w3.org/1999/xlink" content-type="arpha" xlink:type="simple">5C0E4114-0072-5B5C-99FB-9D2B94EEDB90</object-id><object-id xmlns:xlink="http://www.w3.org/1999/xlink" content-type="doi" xlink:type="simple">10.3897/BDJ.8.e59177.figure5d</object-id><label>Figure 5d.</label><caption><p>Nontype male, head and antenna lateral.</p></caption><graphic xmlns:xlink="http://www.w3.org/1999/xlink" xlink:href="bdj-08-e59177-g005_d.jpg" xlink:type="simple" position="float" orientation="portrait" id="oo_391667.jpg"><uri content-type="original_file" xlink:type="simple">https://binary.pensoft.net/fig/391667</uri></graphic></fig><fig id="F5645332" position="float" orientation="portrait"><object-id xmlns:xlink="http://www.w3.org/1999/xlink" content-type="arpha" xlink:type="simple">90124F36-79FC-5295-99F3-B82A087F9F3D</object-id><object-id xmlns:xlink="http://www.w3.org/1999/xlink" content-type="doi" xlink:type="simple">10.3897/BDJ.8.e59177.figure7a</object-id><label>Figure 7a.</label><caption><p>Holotype female, lateral.</p></caption><graphic xmlns:xlink="http://www.w3.org/1999/xlink" xlink:href="bdj-08-e59177-g007_a.jpg" xlink:type="simple" position="float" orientation="portrait" id="oo_391672.jpg"><uri content-type="original_file" xlink:type="simple">https://binary.pensoft.net/fig/391672</uri></graphic></fig></tp:treatment-sec></tp:taxon-treatment>
