# Supplementary material for: A revision of European species of the genus Tetrastichus Haliday (Hymenoptera: Eulophidae) using integrative taxonomy
Source: Biodivers Data J. 2020 Dec 16;8:e59177. doi: 10.3897/BDJ.8.e59177 (PMC7758339; doi:10.3897/BDJ.8.e59177)
Supplement: XML Treatment for Tetrastichus atratulus [file BDJ.8.e59177-treatment4.xml]

<!DOCTYPE tp:taxon-treatment
  PUBLIC "-//TaxonX//DTD Taxonomic Treatment Publishing DTD v0 20100105//EN" "tax-treatment-NSO.dtd">
<tp:taxon-treatment xmlns:tp="http://www.plazi.org/taxpub"><tp:treatment-meta><mixed-citation publication-type="journal"><person-group><name><surname>Hansson</surname><given-names>Christer</given-names></name><name><surname>Schmidt</surname><given-names>Stefan</given-names></name></person-group><article-title>A revision of European species of the genus <italic><tp:taxon-name><tp:taxon-name-part taxon-name-part-type="genus" reg="Tetrastichus">Tetrastichus</tp:taxon-name-part></tp:taxon-name></italic> Haliday (<tp:taxon-name><tp:taxon-name-part taxon-name-part-type="order">Hymenoptera</tp:taxon-name-part></tp:taxon-name>: <tp:taxon-name><tp:taxon-name-part taxon-name-part-type="family">Eulophidae</tp:taxon-name-part></tp:taxon-name>) using integrative taxonomy</article-title><source>Biodivers Data J</source><day>16</day><month>12</month><year>2020</year><volume>8</volume><pub-id pub-id-type="doi">10.3897/BDJ.8.e59177</pub-id></mixed-citation></tp:treatment-meta><tp:nomenclature><tp:taxon-name><object-id xmlns:xlink="http://www.w3.org/1999/xlink" content-type="arpha" xlink:type="simple">53E3D40A-B249-580A-9AE7-92AF08C53641</object-id><tp:taxon-name-part taxon-name-part-type="genus">Tetrastichus</tp:taxon-name-part> <tp:taxon-name-part taxon-name-part-type="species">atratulus</tp:taxon-name-part></tp:taxon-name><tp:taxon-authority>(Nees, 1834)</tp:taxon-authority><tp:nomenclature-citation-list><tp:nomenclature-citation><tp:taxon-name><tp:taxon-name-part taxon-name-part-type="genus" reg="Eulophus">Eulophus</tp:taxon-name-part> <tp:taxon-name-part taxon-name-part-type="species" reg="atratulus">atratulus</tp:taxon-name-part></tp:taxon-name><comment><xref ref-type="bibr" rid="B5635809">Nees von Esenbeck 1834</xref>:180. Neotype ♀ in NHM, designated by <xref ref-type="bibr" rid="B5574975">Graham 1991</xref>:264, examined (Fig. <xref ref-type="fig" rid="F5645297">5</xref>). Combined to <italic><tp:taxon-name><tp:taxon-name-part taxon-name-part-type="genus" reg="Tetrastichus">Tetrastichus</tp:taxon-name-part></tp:taxon-name></italic> by <xref ref-type="bibr" rid="B5635653">Domenichini 1966</xref>:194.</comment></tp:nomenclature-citation><tp:nomenclature-citation><tp:taxon-name><tp:taxon-name-part taxon-name-part-type="genus" reg="Tetrastichus">Tetrastichus</tp:taxon-name-part> <tp:taxon-name-part taxon-name-part-type="species" reg="puncticoxae">puncticoxae</tp:taxon-name-part></tp:taxon-name><comment><xref ref-type="bibr" rid="B5635789">Kurdjumov 1913</xref>:253, 255. Holotype ♀ in Leningrad, not examined. Synonymised with <italic><tp:taxon-name><tp:taxon-name-part taxon-name-part-type="genus" reg="Tetrastichus">T.</tp:taxon-name-part> <tp:taxon-name-part taxon-name-part-type="species" reg="atratulus">atratulus</tp:taxon-name-part></tp:taxon-name></italic> by <xref ref-type="bibr" rid="B5574975">Graham 1991</xref>:264.</comment></tp:nomenclature-citation></tp:nomenclature-citation-list></tp:nomenclature><tp:treatment-sec sec-type="Description"><title>Description</title><p>See <xref ref-type="bibr" rid="B5574975">Graham 1991</xref>.</p></tp:treatment-sec><tp:treatment-sec sec-type="Diagnosis"><title>Diagnosis</title><p>Female antenna with length of pedicel+flagellum 1.15–1.35× width of mesoscutum, F1 2.0–2.5×, F2 1.6–2.0× and clava (incl. spicule) 2.4–3.0× as long as wide; submedian grooves of mesoscutellum nearer to sublateral grooves than to each other; apical part of ovipositor sheaths does not reach apex of Gt<sub>7</sub>. Similar to <italic><tp:taxon-name><tp:taxon-name-part taxon-name-part-type="genus" reg="Tetrastichus">T.</tp:taxon-name-part> <tp:taxon-name-part taxon-name-part-type="species" reg="dasyops">dasyops</tp:taxon-name-part></tp:taxon-name></italic>, but with longer flagellum and shorter ovipositor sheaths. Male with relatively short hairs on eyes, about 0.3× OD.</p></tp:treatment-sec><tp:treatment-sec sec-type="Distribution"><title>Distribution</title><p>(Former) Czechoslovakia, France, Germany, Italy, Japan, (former) Yugoslavia, Russia, United Kingdom (<xref ref-type="bibr" rid="B5574975">Graham 1991</xref>), Sweden (<xref ref-type="bibr" rid="B5635744">Hedqvist 2003</xref>), Austria and Romania (<bold>new records</bold>).</p></tp:treatment-sec><tp:treatment-sec sec-type="Ecology"><title>Ecology</title><sec sec-type="Host"><title>Host</title><p><italic><tp:taxon-name><tp:taxon-name-part taxon-name-part-type="genus" reg="Ptecticus">Ptecticus</tp:taxon-name-part> <tp:taxon-name-part taxon-name-part-type="species" reg="tenebrifer">tenebrifer</tp:taxon-name-part></tp:taxon-name></italic> (Walker) (<tp:taxon-name><tp:taxon-name-part taxon-name-part-type="order">Diptera</tp:taxon-name-part></tp:taxon-name>: <tp:taxon-name><tp:taxon-name-part taxon-name-part-type="family">Stratiomyiidae</tp:taxon-name-part></tp:taxon-name>) (in Japan) (<xref ref-type="bibr" rid="B5574975">Graham 1991</xref>).</p></sec><sec sec-type="Material examined"><title>Material examined</title><p>Type material: neotype ♀ (NHM, type no. 5.3627). Additional material (292♀ 55♂): Austria 2♀ (MZLU, UCRC), France 51♀ 2♂ (CIRAD, NHM, ZSM), Germany 10♀ (MZLU, ZSM, UCRC), Italy 10♀2♂ (NHM, UCRC), Romania 132♀ 50♂ (MZLU, NHM, ZSM), Russia 3♀ (UCRC), Sweden 64♀ 1♂ (MZLU, NHM, NHRS, SMTP, ZSM), United Kingdom 20♀ (NHM).</p></sec></tp:treatment-sec><tp:treatment-sec sec-type="Material examined"><title>Material examined</title></tp:treatment-sec><tp:treatment-sec><!--Section generated to contain objects referenced in tp:taxon-treatment.--><fig-group id="F5645297" position="float" orientation="portrait"><caption><p><italic><tp:taxon-name><tp:taxon-name-part taxon-name-part-type="genus" reg="Tetrastichus">Tetrastichus</tp:taxon-name-part> <tp:taxon-name-part taxon-name-part-type="species" reg="atratulus">atratulus</tp:taxon-name-part></tp:taxon-name></italic> (Nees)</p></caption><fig id="F5645302" position="float" orientation="portrait"><object-id xmlns:xlink="http://www.w3.org/1999/xlink" content-type="arpha" xlink:type="simple">4BE2F3B0-575C-5EC2-B24F-D59DF5EDEF0F</object-id><object-id xmlns:xlink="http://www.w3.org/1999/xlink" content-type="doi" xlink:type="simple">10.3897/BDJ.8.e59177.figure5a</object-id><label>Figure 5a.</label><caption><p>Neotype female, lateral.</p></caption><graphic xmlns:xlink="http://www.w3.org/1999/xlink" xlink:href="bdj-08-e59177-g005_a.jpg" xlink:type="simple" position="float" orientation="portrait" id="oo_391664.jpg"><uri content-type="original_file" xlink:type="simple">https://binary.pensoft.net/fig/391664</uri></graphic></fig><fig id="F5645303" position="float" orientation="portrait"><object-id xmlns:xlink="http://www.w3.org/1999/xlink" content-type="arpha" xlink:type="simple">66335E74-0F4C-555F-90A7-9C68848D1886</object-id><object-id xmlns:xlink="http://www.w3.org/1999/xlink" content-type="doi" xlink:type="simple">10.3897/BDJ.8.e59177.figure5b</object-id><label>Figure 5b.</label><caption><p>Neotype female, dorsal.</p></caption><graphic xmlns:xlink="http://www.w3.org/1999/xlink" xlink:href="bdj-08-e59177-g005_b.jpg" xlink:type="simple" position="float" orientation="portrait" id="oo_391665.jpg"><uri content-type="original_file" xlink:type="simple">https://binary.pensoft.net/fig/391665</uri></graphic></fig><fig id="F5645304" position="float" orientation="portrait"><object-id xmlns:xlink="http://www.w3.org/1999/xlink" content-type="arpha" xlink:type="simple">9FAA5C34-A9F1-518C-A961-1AC8C15AA470</object-id><object-id xmlns:xlink="http://www.w3.org/1999/xlink" content-type="doi" xlink:type="simple">10.3897/BDJ.8.e59177.figure5c</object-id><label>Figure 5c.</label><caption><p>Nontype female, head frontal.</p></caption><graphic xmlns:xlink="http://www.w3.org/1999/xlink" xlink:href="bdj-08-e59177-g005_c.jpg" xlink:type="simple" position="float" orientation="portrait" id="oo_391666.jpg"><uri content-type="original_file" xlink:type="simple">https://binary.pensoft.net/fig/391666</uri></graphic></fig><fig id="F5645305" position="float" orientation="portrait"><object-id xmlns:xlink="http://www.w3.org/1999/xlink" content-type="arpha" xlink:type="simple">5C0E4114-0072-5B5C-99FB-9D2B94EEDB90</object-id><object-id xmlns:xlink="http://www.w3.org/1999/xlink" content-type="doi" xlink:type="simple">10.3897/BDJ.8.e59177.figure5d</object-id><label>Figure 5d.</label><caption><p>Nontype male, head and antenna lateral.</p></caption><graphic xmlns:xlink="http://www.w3.org/1999/xlink" xlink:href="bdj-08-e59177-g005_d.jpg" xlink:type="simple" position="float" orientation="portrait" id="oo_391667.jpg"><uri content-type="original_file" xlink:type="simple">https://binary.pensoft.net/fig/391667</uri></graphic></fig></fig-group></tp:treatment-sec><ref-list><ref id="B5635809"><element-citation xmlns:xlink="http://www.w3.org/1999/xlink" publication-type="book" xlink:type="simple"><person-group person-group-type="author"><name name-style="western"><surname>Nees von Esenbeck</surname><given-names>Christian Gottfried Daniel</given-names></name></person-group><year>1834</year><source>Hymenopterorum ichneumonibus affinium monographiae, genera Europaea et species illustrantes. Scripsit Christ. Godofr. Nees ab Esenbeck.</source><publisher-name>J.G. Cottae</publisher-name><publisher-loc>Stuttgartiae</publisher-loc></element-citation></ref><ref id="B5574975"><element-citation xmlns:xlink="http://www.w3.org/1999/xlink" publication-type="article" xlink:type="simple"><person-group person-group-type="author"><name name-style="western"><surname>Graham</surname><given-names>Marcus William Robert de Vere</given-names></name></person-group><year>1991</year><article-title>A reclassification of the European <tp:taxon-name><tp:taxon-name-part taxon-name-part-type="subfamily">Tetrastichinae</tp:taxon-name-part></tp:taxon-name> (<tp:taxon-name><tp:taxon-name-part taxon-name-part-type="order">Hymenoptera</tp:taxon-name-part></tp:taxon-name>: <tp:taxon-name><tp:taxon-name-part taxon-name-part-type="family">Eulophidae</tp:taxon-name-part></tp:taxon-name>): Revision of the remaining genera</article-title><source>Memoirs of the American Entomological Institute</source><volume>49</volume><fpage>1</fpage><lpage>322</lpage></element-citation></ref><ref id="B5635653"><element-citation xmlns:xlink="http://www.w3.org/1999/xlink" publication-type="article" xlink:type="simple"><person-group person-group-type="author"><name name-style="western"><surname>Domenichini</surname><given-names>G</given-names></name></person-group><year>1966</year><article-title><tp:taxon-name><tp:taxon-name-part taxon-name-part-type="subfamily">Tetrastichinae</tp:taxon-name-part></tp:taxon-name> (<tp:taxon-name><tp:taxon-name-part taxon-name-part-type="order">Hymenoptera</tp:taxon-name-part></tp:taxon-name> <tp:taxon-name><tp:taxon-name-part taxon-name-part-type="family">Eulophidae</tp:taxon-name-part></tp:taxon-name>) palearctici ed i loro ospiti</article-title><source>Bollettino di Zoologia agraria e di Bachicoltura (Serie 2)</source><volume>6</volume><fpage>61</fpage><lpage>205</lpage></element-citation></ref><ref id="B5635789"><element-citation xmlns:xlink="http://www.w3.org/1999/xlink" publication-type="article" xlink:type="simple"><person-group person-group-type="author"><name name-style="western"><surname>Kurdjumov</surname><given-names>NV</given-names></name></person-group><year>1913</year><article-title>Notes on <tp:taxon-name>Tetrastichini</tp:taxon-name> (<tp:taxon-name><tp:taxon-name-part taxon-name-part-type="order">Hymenoptera</tp:taxon-name-part></tp:taxon-name>, <tp:taxon-name><tp:taxon-name-part taxon-name-part-type="superfamily">Chalcidoidea</tp:taxon-name-part></tp:taxon-name>)</article-title><source>Russkoe Entomologicheskoe Obozrenie</source><volume>13</volume><issue>2</issue><fpage>243</fpage><lpage>256</lpage></element-citation></ref><ref id="B5635744"><element-citation xmlns:xlink="http://www.w3.org/1999/xlink" publication-type="article" xlink:type="simple"><person-group person-group-type="author"><name name-style="western"><surname>Hedqvist</surname><given-names>KJ</given-names></name></person-group><year>2003</year><article-title>Katalog över svenska <tp:taxon-name><tp:taxon-name-part taxon-name-part-type="superfamily">Chalcidoidea</tp:taxon-name-part></tp:taxon-name></article-title><source>Entomologisk Tidskrift</source><volume>124</volume><fpage>73</fpage><lpage>133</lpage></element-citation></ref></ref-list></tp:taxon-treatment>
