# Supplementary material for: A revision of European species of the genus Tetrastichus Haliday (Hymenoptera: Eulophidae) using integrative taxonomy
Source: Biodivers Data J. 2020 Dec 16;8:e59177. doi: 10.3897/BDJ.8.e59177 (PMC7758339; doi:10.3897/BDJ.8.e59177)
Supplement: XML Treatment for Tetrastichus murcia [file BDJ.8.e59177-treatment10.xml]

<!DOCTYPE tp:taxon-treatment
  PUBLIC "-//TaxonX//DTD Taxonomic Treatment Publishing DTD v0 20100105//EN" "tax-treatment-NSO.dtd">
<tp:taxon-treatment xmlns:tp="http://www.plazi.org/taxpub"><tp:treatment-meta><mixed-citation publication-type="journal"><person-group><name><surname>Hansson</surname><given-names>Christer</given-names></name><name><surname>Schmidt</surname><given-names>Stefan</given-names></name></person-group><article-title>A revision of European species of the genus <italic><tp:taxon-name><tp:taxon-name-part taxon-name-part-type="genus" reg="Tetrastichus">Tetrastichus</tp:taxon-name-part></tp:taxon-name></italic> Haliday (<tp:taxon-name><tp:taxon-name-part taxon-name-part-type="order">Hymenoptera</tp:taxon-name-part></tp:taxon-name>: <tp:taxon-name><tp:taxon-name-part taxon-name-part-type="family">Eulophidae</tp:taxon-name-part></tp:taxon-name>) using integrative taxonomy</article-title><source>Biodivers Data J</source><day>16</day><month>12</month><year>2020</year><volume>8</volume><pub-id pub-id-type="doi">10.3897/BDJ.8.e59177</pub-id></mixed-citation></tp:treatment-meta><tp:nomenclature><tp:taxon-name><object-id xmlns:xlink="http://www.w3.org/1999/xlink" content-type="arpha" xlink:type="simple">F5FF6D28-3ABE-5A78-AF82-EF4B389E0299</object-id><tp:taxon-name-part taxon-name-part-type="genus">Tetrastichus</tp:taxon-name-part> <tp:taxon-name-part taxon-name-part-type="species">murcia</tp:taxon-name-part></tp:taxon-name><tp:taxon-authority>(Walker, 1839)</tp:taxon-authority><tp:nomenclature-citation-list><tp:nomenclature-citation><tp:taxon-name>
                <tp:taxon-name-part taxon-name-part-type="genus" reg="Cirrospilus">Cirrospilus</tp:taxon-name-part>
              </tp:taxon-name><comment><xref ref-type="bibr" rid="B6032613">Walker 1839c</xref>:177. Lectotype ♂ in NHM, designated by <xref ref-type="bibr" rid="B5635704">Graham 1961</xref>:39, examined (Fig. <xref ref-type="fig" rid="F5645370">11</xref>). Combined to <italic><tp:taxon-name><tp:taxon-name-part taxon-name-part-type="genus" reg="Tetrastichus">Tetrastichus</tp:taxon-name-part></tp:taxon-name></italic> by <xref ref-type="bibr" rid="B5635850">Walker 1848</xref>:146 and to <italic><tp:taxon-name><tp:taxon-name-part taxon-name-part-type="genus" reg="Aprostocetus">Aprostocetus</tp:taxon-name-part></tp:taxon-name></italic> by <xref ref-type="bibr" rid="B5635704">Graham 1961</xref>:39 and back to <italic><tp:taxon-name><tp:taxon-name-part taxon-name-part-type="genus" reg="Tetrastichus">Tetrastichus</tp:taxon-name-part></tp:taxon-name></italic> by <xref ref-type="bibr" rid="B5574975">Graham 1991</xref>:261.</comment></tp:nomenclature-citation><tp:nomenclature-citation><tp:taxon-name><tp:taxon-name-part taxon-name-part-type="genus" reg="Tetrastichus">Tetrastichus</tp:taxon-name-part> <tp:taxon-name-part taxon-name-part-type="species" reg="trichops">trichops</tp:taxon-name-part></tp:taxon-name><comment><xref ref-type="bibr" rid="B5635818">Thomson 1878</xref>:282. Lectotype ♀ in MZLU, designated by <xref ref-type="bibr" rid="B5635704">Graham 1961</xref>:39, examined. Synonymised with <italic><tp:taxon-name><tp:taxon-name-part taxon-name-part-type="genus" reg="Tetrastichus">T.</tp:taxon-name-part> <tp:taxon-name-part taxon-name-part-type="species" reg="murcia">murcia</tp:taxon-name-part></tp:taxon-name></italic> by <xref ref-type="bibr" rid="B5574975">Graham 1991</xref>:261.</comment></tp:nomenclature-citation></tp:nomenclature-citation-list></tp:nomenclature><tp:treatment-sec sec-type="Description"><title>Description</title><p>See <xref ref-type="bibr" rid="B5574975">Graham (1991)</xref>.</p></tp:treatment-sec><tp:treatment-sec sec-type="Diagnosis"><title>Diagnosis</title><p>Female gaster with ovipositor sheaths projecting distinctly beyond apex of Gt<sub>7</sub> , length of projecting part about equal to length of hind basitarsus; setae on eyes very long, 0.8× OD; distance between posterior ocelli relatively short, POL/OOL= 1.5–1.6.</p></tp:treatment-sec><tp:treatment-sec sec-type="Distribution"><title>Distribution</title><p>France, Germany, Sweden, United Kingdom (<xref ref-type="bibr" rid="B5574975">Graham 1991</xref>), and Russia (<bold>new record</bold>).</p></tp:treatment-sec><tp:treatment-sec sec-type="Ecology"><title>Ecology</title><sec sec-type="Host"><title>Host</title><p><italic><tp:taxon-name><tp:taxon-name-part taxon-name-part-type="genus" reg="Sargus">Sargus</tp:taxon-name-part></tp:taxon-name></italic> (<italic><tp:taxon-name><tp:taxon-name-part taxon-name-part-type="genus" reg="Geosargus">Geosargus</tp:taxon-name-part></tp:taxon-name>)</italic> sp. (<tp:taxon-name><tp:taxon-name-part taxon-name-part-type="order">Diptera</tp:taxon-name-part></tp:taxon-name>: <tp:taxon-name><tp:taxon-name-part taxon-name-part-type="family">Stratiomyiidae</tp:taxon-name-part></tp:taxon-name>), endoparasitoid emerging from pupa (<xref ref-type="bibr" rid="B5635653">Domenichini 1966</xref>). Larvae of <italic><tp:taxon-name><tp:taxon-name-part taxon-name-part-type="genus" reg="Sargus">Sargus</tp:taxon-name-part></tp:taxon-name></italic> develop in decaying matter, some in ulcers of elm trees, i.e. saprophagous (<xref ref-type="bibr" rid="B5663765">Johannsen 1922</xref>).</p></sec><sec sec-type="Material examined"><title>Material examined</title><p>Type material: lectotypes ♂ of <italic><tp:taxon-name><tp:taxon-name-part taxon-name-part-type="genus" reg="Cirrospilus">C.</tp:taxon-name-part> <tp:taxon-name-part taxon-name-part-type="species" reg="murcia">murcia</tp:taxon-name-part></tp:taxon-name></italic> (type no. 5.1944) and ♀ of <italic><tp:taxon-name><tp:taxon-name-part taxon-name-part-type="genus" reg="Tetrastichus">T.</tp:taxon-name-part> <tp:taxon-name-part taxon-name-part-type="species" reg="trichops">trichops</tp:taxon-name-part></tp:taxon-name></italic> (type no. 4869:1). Additional material (4♀): France 2♀ (GD), Russia 1♀ (MZLU), Sweden 1♀ (SMTP).</p></sec></tp:treatment-sec><tp:treatment-sec sec-type="Material examined"><title>Material examined</title></tp:treatment-sec><tp:treatment-sec><!--Section generated to contain objects referenced in tp:taxon-treatment.--><fig-group id="F5645370" position="float" orientation="portrait"><caption><p><italic><tp:taxon-name><tp:taxon-name-part taxon-name-part-type="genus" reg="Tetrastichus">Tetrastichus</tp:taxon-name-part> <tp:taxon-name-part taxon-name-part-type="species" reg="murcia">murcia</tp:taxon-name-part></tp:taxon-name></italic> (Walker)</p></caption><fig id="F5645375" position="float" orientation="portrait"><object-id xmlns:xlink="http://www.w3.org/1999/xlink" content-type="arpha" xlink:type="simple">D36636C1-6B21-5EC3-8789-DC7A3F8999E8</object-id><object-id xmlns:xlink="http://www.w3.org/1999/xlink" content-type="doi" xlink:type="simple">10.3897/BDJ.8.e59177.figure11a</object-id><label>Figure 11a.</label><caption><p>Lectotype male, dorsal.</p></caption><graphic xmlns:xlink="http://www.w3.org/1999/xlink" xlink:href="bdj-08-e59177-g011_a.jpg" xlink:type="simple" position="float" orientation="portrait" id="oo_391679.jpg"><uri content-type="original_file" xlink:type="simple">https://binary.pensoft.net/fig/391679</uri></graphic></fig><fig id="F5645376" position="float" orientation="portrait"><object-id xmlns:xlink="http://www.w3.org/1999/xlink" content-type="arpha" xlink:type="simple">E1B4FE6B-D500-53DB-9DAC-48F40D0DB7BC</object-id><object-id xmlns:xlink="http://www.w3.org/1999/xlink" content-type="doi" xlink:type="simple">10.3897/BDJ.8.e59177.figure11b</object-id><label>Figure 11b.</label><caption><p>Nontype female, lateral.</p></caption><graphic xmlns:xlink="http://www.w3.org/1999/xlink" xlink:href="bdj-08-e59177-g011_b.jpg" xlink:type="simple" position="float" orientation="portrait" id="oo_391680.jpg"><uri content-type="original_file" xlink:type="simple">https://binary.pensoft.net/fig/391680</uri></graphic></fig><fig id="F5645377" position="float" orientation="portrait"><object-id xmlns:xlink="http://www.w3.org/1999/xlink" content-type="arpha" xlink:type="simple">274986F9-6926-54A6-91C1-48C5366DB8DF</object-id><object-id xmlns:xlink="http://www.w3.org/1999/xlink" content-type="doi" xlink:type="simple">10.3897/BDJ.8.e59177.figure11c</object-id><label>Figure 11c.</label><caption><p>Nontype female, dorsal.</p></caption><graphic xmlns:xlink="http://www.w3.org/1999/xlink" xlink:href="bdj-08-e59177-g011_c.jpg" xlink:type="simple" position="float" orientation="portrait" id="oo_391681.jpg"><uri content-type="original_file" xlink:type="simple">https://binary.pensoft.net/fig/391681</uri></graphic></fig></fig-group></tp:treatment-sec><ref-list><ref id="B6032613"><element-citation xmlns:xlink="http://www.w3.org/1999/xlink" publication-type="article" xlink:type="simple"><person-group person-group-type="author"><name name-style="western"><surname>Walker</surname><given-names>F</given-names></name></person-group><year>1839</year><article-title>Descriptions of British Chalcidites</article-title><source>Annals of Natural History</source><volume>3</volume><fpage>177</fpage><lpage>182</lpage><pub-id pub-id-type="doi">10.1080/03745483909443218</pub-id></element-citation></ref><ref id="B5635704"><element-citation xmlns:xlink="http://www.w3.org/1999/xlink" publication-type="article" xlink:type="simple"><person-group person-group-type="author"><name name-style="western"><surname>Graham</surname><given-names>M. W. R. de V.</given-names></name></person-group><year>1961</year><article-title>The genus <italic><tp:taxon-name><tp:taxon-name-part taxon-name-part-type="genus" reg="Aprostocetus">Aprostocetus</tp:taxon-name-part></tp:taxon-name></italic> Westwood sensu lato (Hym., <tp:taxon-name><tp:taxon-name-part taxon-name-part-type="family">Eulophidae</tp:taxon-name-part></tp:taxon-name>) notes on the synonymy of European species</article-title><source>Entomologist's Monthly Magazine</source><volume>97</volume><fpage>34</fpage><lpage>64</lpage></element-citation></ref><ref id="B5635850"><element-citation xmlns:xlink="http://www.w3.org/1999/xlink" publication-type="book" xlink:type="simple"><person-group person-group-type="author"><name name-style="western"><surname>Walker</surname><given-names>Francis</given-names></name></person-group><year>1848</year><source>List of the specimens of the hymenopterous insects in collection of the British Museum. Part 2</source><publisher-name>Printed by order of the Trustees</publisher-name><publisher-loc>London</publisher-loc></element-citation></ref><ref id="B5574975"><element-citation xmlns:xlink="http://www.w3.org/1999/xlink" publication-type="article" xlink:type="simple"><person-group person-group-type="author"><name name-style="western"><surname>Graham</surname><given-names>Marcus William Robert de Vere</given-names></name></person-group><year>1991</year><article-title>A reclassification of the European <tp:taxon-name><tp:taxon-name-part taxon-name-part-type="subfamily">Tetrastichinae</tp:taxon-name-part></tp:taxon-name> (<tp:taxon-name><tp:taxon-name-part taxon-name-part-type="order">Hymenoptera</tp:taxon-name-part></tp:taxon-name>: <tp:taxon-name><tp:taxon-name-part taxon-name-part-type="family">Eulophidae</tp:taxon-name-part></tp:taxon-name>): Revision of the remaining genera</article-title><source>Memoirs of the American Entomological Institute</source><volume>49</volume><fpage>1</fpage><lpage>322</lpage></element-citation></ref><ref id="B5635818"><element-citation xmlns:xlink="http://www.w3.org/1999/xlink" publication-type="book" xlink:type="simple"><person-group person-group-type="author"><name name-style="western"><surname>Thomson</surname><given-names>C. G.</given-names></name></person-group><year>1878</year><source><tp:taxon-name><tp:taxon-name-part taxon-name-part-type="order">Hymenoptera</tp:taxon-name-part></tp:taxon-name> Scandinaviae</source><publisher-name>Typis expressit H. Ohlsson</publisher-name><publisher-loc>Lundae</publisher-loc></element-citation></ref><ref id="B5635653"><element-citation xmlns:xlink="http://www.w3.org/1999/xlink" publication-type="article" xlink:type="simple"><person-group person-group-type="author"><name name-style="western"><surname>Domenichini</surname><given-names>G</given-names></name></person-group><year>1966</year><article-title><tp:taxon-name><tp:taxon-name-part taxon-name-part-type="subfamily">Tetrastichinae</tp:taxon-name-part></tp:taxon-name> (<tp:taxon-name><tp:taxon-name-part taxon-name-part-type="order">Hymenoptera</tp:taxon-name-part></tp:taxon-name> <tp:taxon-name><tp:taxon-name-part taxon-name-part-type="family">Eulophidae</tp:taxon-name-part></tp:taxon-name>) palearctici ed i loro ospiti</article-title><source>Bollettino di Zoologia agraria e di Bachicoltura (Serie 2)</source><volume>6</volume><fpage>61</fpage><lpage>205</lpage></element-citation></ref><ref id="B5663765"><element-citation xmlns:xlink="http://www.w3.org/1999/xlink" publication-type="article" xlink:type="simple"><person-group person-group-type="author"><name name-style="western"><surname>Johannsen</surname><given-names>OA</given-names></name></person-group><year>1922</year><article-title>Stratiomyiid larvae and puparia of the North Eastern States</article-title><source>Journal of the New York Entomological Society</source><volume>30</volume><issue>4</issue><fpage>141</fpage><lpage>153</lpage></element-citation></ref></ref-list></tp:taxon-treatment>
