# Supplementary material for: A revision of European species of the genus Tetrastichus Haliday (Hymenoptera: Eulophidae) using integrative taxonomy
Source: Biodivers Data J. 2020 Dec 16;8:e59177. doi: 10.3897/BDJ.8.e59177 (PMC7758339; doi:10.3897/BDJ.8.e59177)
Supplement: XML Treatment for Tetrastichus hylotomarum group [file BDJ.8.e59177-treatment14.xml]

<!DOCTYPE tp:taxon-treatment
  PUBLIC "-//TaxonX//DTD Taxonomic Treatment Publishing DTD v0 20100105//EN" "tax-treatment-NSO.dtd">
<tp:taxon-treatment xmlns:tp="http://www.plazi.org/taxpub"><tp:treatment-meta><mixed-citation publication-type="journal"><person-group><name><surname>Hansson</surname><given-names>Christer</given-names></name><name><surname>Schmidt</surname><given-names>Stefan</given-names></name></person-group><article-title>A revision of European species of the genus <italic><tp:taxon-name><tp:taxon-name-part taxon-name-part-type="genus" reg="Tetrastichus">Tetrastichus</tp:taxon-name-part></tp:taxon-name></italic> Haliday (<tp:taxon-name><tp:taxon-name-part taxon-name-part-type="order">Hymenoptera</tp:taxon-name-part></tp:taxon-name>: <tp:taxon-name><tp:taxon-name-part taxon-name-part-type="family">Eulophidae</tp:taxon-name-part></tp:taxon-name>) using integrative taxonomy</article-title><source>Biodivers Data J</source><day>16</day><month>12</month><year>2020</year><volume>8</volume><pub-id pub-id-type="doi">10.3897/BDJ.8.e59177</pub-id></mixed-citation></tp:treatment-meta><tp:nomenclature><tp:taxon-name><object-id xmlns:xlink="http://www.w3.org/1999/xlink" content-type="arpha" xlink:type="simple">D9566E82-100C-564E-A27F-C3564BCE35FE</object-id><tp:taxon-name-part taxon-name-part-type="genus">Tetrastichus</tp:taxon-name-part> <tp:taxon-name-part taxon-name-part-type="species">hylotomarum group</tp:taxon-name-part></tp:taxon-name></tp:nomenclature><tp:treatment-sec sec-type="Diagnosis"><title>Diagnosis</title><p>Body bright metallic and shiny; ovipositor sheaths retracted in dry specimens and do not reach apex of Gt<sub>7</sub> (as in Fig. <xref ref-type="fig" rid="F5910452">2</xref><xref ref-type="fig" rid="F5910458">b</xref>); female gaster circular to short ovate; male flagellomeres 1–4 without externo-dorsal, sub-basal compact whorls of long setae (e.g. Fig. <xref ref-type="fig" rid="F5617914">15</xref><xref ref-type="fig" rid="F5617921">c</xref>); usually relatively large specimens.</p></tp:treatment-sec><tp:treatment-sec><!--Section generated to contain objects referenced in tp:taxon-treatment.--><fig-group id="F5910452" position="float" orientation="portrait"><caption><p><italic><tp:taxon-name><tp:taxon-name-part taxon-name-part-type="genus" reg="Tetrastichus">Tetrastichus</tp:taxon-name-part></tp:taxon-name></italic> spp.</p></caption><fig id="F5910457" position="float" orientation="portrait"><object-id xmlns:xlink="http://www.w3.org/1999/xlink" content-type="arpha" xlink:type="simple">1384FD65-0087-5FD4-B73F-86153F37B173</object-id><object-id xmlns:xlink="http://www.w3.org/1999/xlink" content-type="doi" xlink:type="simple">10.3897/BDJ.8.e59177.figure2a</object-id><label>Figure 2a.</label><caption><p><italic><tp:taxon-name><tp:taxon-name-part taxon-name-part-type="genus" reg="Tetrastichus">T.</tp:taxon-name-part> <tp:taxon-name-part taxon-name-part-type="species" reg="legionarius">legionarius</tp:taxon-name-part></tp:taxon-name></italic> female nontype, ovipositor sheaths protruding beyond Gt7, lateral view.</p></caption><graphic xmlns:xlink="http://www.w3.org/1999/xlink" xlink:href="bdj-08-e59177-g002_a.jpg" xlink:type="simple" position="float" orientation="portrait" id="oo_426475.jpg"><uri content-type="original_file" xlink:type="simple">https://binary.pensoft.net/fig/426475</uri></graphic></fig><fig id="F5910458" position="float" orientation="portrait"><object-id xmlns:xlink="http://www.w3.org/1999/xlink" content-type="arpha" xlink:type="simple">5D818678-AC24-5A59-9282-76425DAD4AAA</object-id><object-id xmlns:xlink="http://www.w3.org/1999/xlink" content-type="doi" xlink:type="simple">10.3897/BDJ.8.e59177.figure2b</object-id><label>Figure 2b.</label><caption><p><italic><tp:taxon-name><tp:taxon-name-part taxon-name-part-type="genus" reg="Tetrastichus">T.</tp:taxon-name-part> <tp:taxon-name-part taxon-name-part-type="species" reg="coeruleus">coeruleus</tp:taxon-name-part></tp:taxon-name></italic> female nontype, ovipositor retracted, ventral view.</p></caption><graphic xmlns:xlink="http://www.w3.org/1999/xlink" xlink:href="bdj-08-e59177-g002_b.jpg" xlink:type="simple" position="float" orientation="portrait" id="oo_426477.jpg"><uri content-type="original_file" xlink:type="simple">https://binary.pensoft.net/fig/426477</uri></graphic></fig><fig id="F5910459" position="float" orientation="portrait"><object-id xmlns:xlink="http://www.w3.org/1999/xlink" content-type="arpha" xlink:type="simple">1CD2C30C-4E02-5677-9168-02C2E336E497</object-id><object-id xmlns:xlink="http://www.w3.org/1999/xlink" content-type="doi" xlink:type="simple">10.3897/BDJ.8.e59177.figure2c</object-id><label>Figure 2c.</label><caption><p><italic><tp:taxon-name><tp:taxon-name-part taxon-name-part-type="genus" reg="Tetrastichus">T.</tp:taxon-name-part> <tp:taxon-name-part taxon-name-part-type="species" reg="halidayi">halidayi</tp:taxon-name-part></tp:taxon-name></italic> female nontype, propodeum, dorsal view.</p></caption><graphic xmlns:xlink="http://www.w3.org/1999/xlink" xlink:href="bdj-08-e59177-g002_c.jpg" xlink:type="simple" position="float" orientation="portrait" id="oo_426478.jpg"><uri content-type="original_file" xlink:type="simple">https://binary.pensoft.net/fig/426478</uri></graphic></fig><fig id="F5910460" position="float" orientation="portrait"><object-id xmlns:xlink="http://www.w3.org/1999/xlink" content-type="arpha" xlink:type="simple">2E4FFBAF-A970-5D12-BDC2-9BDA54E0CB83</object-id><object-id xmlns:xlink="http://www.w3.org/1999/xlink" content-type="doi" xlink:type="simple">10.3897/BDJ.8.e59177.figure2d</object-id><label>Figure 2d.</label><caption><p><italic><tp:taxon-name><tp:taxon-name-part taxon-name-part-type="genus" reg="Tetrastichus">T.</tp:taxon-name-part> <tp:taxon-name-part taxon-name-part-type="species" reg="legionarius">legionarius</tp:taxon-name-part></tp:taxon-name></italic> male nontype, antennal F1-F3, lateral view.</p></caption><graphic xmlns:xlink="http://www.w3.org/1999/xlink" xlink:href="bdj-08-e59177-g002_d.jpg" xlink:type="simple" position="float" orientation="portrait" id="oo_426479.jpg"><uri content-type="original_file" xlink:type="simple">https://binary.pensoft.net/fig/426479</uri></graphic></fig><fig id="F5910461" position="float" orientation="portrait"><object-id xmlns:xlink="http://www.w3.org/1999/xlink" content-type="arpha" xlink:type="simple">81039772-963A-56C6-8D34-7E835C7386BB</object-id><object-id xmlns:xlink="http://www.w3.org/1999/xlink" content-type="doi" xlink:type="simple">10.3897/BDJ.8.e59177.figure2e</object-id><label>Figure 2e.</label><caption><p><italic><tp:taxon-name><tp:taxon-name-part taxon-name-part-type="genus" reg="Tetrastichus">T.</tp:taxon-name-part> <tp:taxon-name-part taxon-name-part-type="species" reg="leocrates">leocrates</tp:taxon-name-part></tp:taxon-name></italic> male nontype, antennal F1-F3, lateral view.</p></caption><graphic xmlns:xlink="http://www.w3.org/1999/xlink" xlink:href="bdj-08-e59177-g002_e.jpg" xlink:type="simple" position="float" orientation="portrait" id="oo_426480.jpg"><uri content-type="original_file" xlink:type="simple">https://binary.pensoft.net/fig/426480</uri></graphic></fig></fig-group><fig id="F5910458" position="float" orientation="portrait"><object-id xmlns:xlink="http://www.w3.org/1999/xlink" content-type="arpha" xlink:type="simple">5D818678-AC24-5A59-9282-76425DAD4AAA</object-id><object-id xmlns:xlink="http://www.w3.org/1999/xlink" content-type="doi" xlink:type="simple">10.3897/BDJ.8.e59177.figure2b</object-id><label>Figure 2b.</label><caption><p><italic><tp:taxon-name><tp:taxon-name-part taxon-name-part-type="genus" reg="Tetrastichus">T.</tp:taxon-name-part> <tp:taxon-name-part taxon-name-part-type="species" reg="coeruleus">coeruleus</tp:taxon-name-part></tp:taxon-name></italic> female nontype, ovipositor retracted, ventral view.</p></caption><graphic xmlns:xlink="http://www.w3.org/1999/xlink" xlink:href="bdj-08-e59177-g002_b.jpg" xlink:type="simple" position="float" orientation="portrait" id="oo_426477.jpg"><uri content-type="original_file" xlink:type="simple">https://binary.pensoft.net/fig/426477</uri></graphic></fig><fig-group id="F5617914" position="float" orientation="portrait"><caption><p><italic><tp:taxon-name><tp:taxon-name-part taxon-name-part-type="genus" reg="Tetrastichus">Tetrastichus</tp:taxon-name-part> <tp:taxon-name-part taxon-name-part-type="species" reg="argei">argei</tp:taxon-name-part></tp:taxon-name></italic> sp. n.</p></caption><fig id="F5617919" position="float" orientation="portrait"><object-id xmlns:xlink="http://www.w3.org/1999/xlink" content-type="arpha" xlink:type="simple">BE87EA17-6265-59AE-BE05-0BF718FE6B7C</object-id><object-id xmlns:xlink="http://www.w3.org/1999/xlink" content-type="doi" xlink:type="simple">10.3897/BDJ.8.e59177.figure15a</object-id><label>Figure 15a.</label><caption><p>Holotype female, lateral.</p></caption><graphic xmlns:xlink="http://www.w3.org/1999/xlink" xlink:href="bdj-08-e59177-g015_a.jpg" xlink:type="simple" position="float" orientation="portrait" id="oo_390492.jpg"><uri content-type="original_file" xlink:type="simple">https://binary.pensoft.net/fig/390492</uri></graphic></fig><fig id="F5617920" position="float" orientation="portrait"><object-id xmlns:xlink="http://www.w3.org/1999/xlink" content-type="arpha" xlink:type="simple">713B3A6D-58A5-5C58-832E-54542D49588A</object-id><object-id xmlns:xlink="http://www.w3.org/1999/xlink" content-type="doi" xlink:type="simple">10.3897/BDJ.8.e59177.figure15b</object-id><label>Figure 15b.</label><caption><p>Holotype female, dorsal.</p></caption><graphic xmlns:xlink="http://www.w3.org/1999/xlink" xlink:href="bdj-08-e59177-g015_b.jpg" xlink:type="simple" position="float" orientation="portrait" id="oo_390493.jpg"><uri content-type="original_file" xlink:type="simple">https://binary.pensoft.net/fig/390493</uri></graphic></fig><fig id="F5617921" position="float" orientation="portrait"><object-id xmlns:xlink="http://www.w3.org/1999/xlink" content-type="arpha" xlink:type="simple">D7399E51-238F-5E8E-AE5D-D89C315FD0E7</object-id><object-id xmlns:xlink="http://www.w3.org/1999/xlink" content-type="doi" xlink:type="simple">10.3897/BDJ.8.e59177.figure15c</object-id><label>Figure 15c.</label><caption><p>Paratype male, head+antenna, lateral.</p></caption><graphic xmlns:xlink="http://www.w3.org/1999/xlink" xlink:href="bdj-08-e59177-g015_c.jpg" xlink:type="simple" position="float" orientation="portrait" id="oo_390494.jpg"><uri content-type="original_file" xlink:type="simple">https://binary.pensoft.net/fig/390494</uri></graphic></fig></fig-group><fig id="F5617921" position="float" orientation="portrait"><object-id xmlns:xlink="http://www.w3.org/1999/xlink" content-type="arpha" xlink:type="simple">D7399E51-238F-5E8E-AE5D-D89C315FD0E7</object-id><object-id xmlns:xlink="http://www.w3.org/1999/xlink" content-type="doi" xlink:type="simple">10.3897/BDJ.8.e59177.figure15c</object-id><label>Figure 15c.</label><caption><p>Paratype male, head+antenna, lateral.</p></caption><graphic xmlns:xlink="http://www.w3.org/1999/xlink" xlink:href="bdj-08-e59177-g015_c.jpg" xlink:type="simple" position="float" orientation="portrait" id="oo_390494.jpg"><uri content-type="original_file" xlink:type="simple">https://binary.pensoft.net/fig/390494</uri></graphic></fig></tp:treatment-sec></tp:taxon-treatment>
