# Supplementary material for: A revision of European species of the genus Tetrastichus Haliday (Hymenoptera: Eulophidae) using integrative taxonomy
Source: Biodivers Data J. 2020 Dec 16;8:e59177. doi: 10.3897/BDJ.8.e59177 (PMC7758339; doi:10.3897/BDJ.8.e59177)
Supplement: XML Treatment for Tetrastichus coeruleus [file BDJ.8.e59177-treatment20.xml]

<!DOCTYPE tp:taxon-treatment
  PUBLIC "-//TaxonX//DTD Taxonomic Treatment Publishing DTD v0 20100105//EN" "tax-treatment-NSO.dtd">
<tp:taxon-treatment xmlns:tp="http://www.plazi.org/taxpub"><tp:treatment-meta><mixed-citation publication-type="journal"><person-group><name><surname>Hansson</surname><given-names>Christer</given-names></name><name><surname>Schmidt</surname><given-names>Stefan</given-names></name></person-group><article-title>A revision of European species of the genus <italic><tp:taxon-name><tp:taxon-name-part taxon-name-part-type="genus" reg="Tetrastichus">Tetrastichus</tp:taxon-name-part></tp:taxon-name></italic> Haliday (<tp:taxon-name><tp:taxon-name-part taxon-name-part-type="order">Hymenoptera</tp:taxon-name-part></tp:taxon-name>: <tp:taxon-name><tp:taxon-name-part taxon-name-part-type="family">Eulophidae</tp:taxon-name-part></tp:taxon-name>) using integrative taxonomy</article-title><source>Biodivers Data J</source><day>16</day><month>12</month><year>2020</year><volume>8</volume><pub-id pub-id-type="doi">10.3897/BDJ.8.e59177</pub-id></mixed-citation></tp:treatment-meta><tp:nomenclature><tp:taxon-name><object-id xmlns:xlink="http://www.w3.org/1999/xlink" content-type="arpha" xlink:type="simple">47CA95B7-4790-580E-9109-89E0FE1D442A</object-id><tp:taxon-name-part taxon-name-part-type="genus">Tetrastichus</tp:taxon-name-part> <tp:taxon-name-part taxon-name-part-type="species">coeruleus</tp:taxon-name-part></tp:taxon-name><tp:taxon-authority>(Nees, 1834)</tp:taxon-authority><tp:nomenclature-citation-list><tp:nomenclature-citation><tp:taxon-name><tp:taxon-name-part taxon-name-part-type="genus" reg="Eulophus">Eulophus</tp:taxon-name-part> <tp:taxon-name-part taxon-name-part-type="species" reg="coeruleus">coeruleus</tp:taxon-name-part></tp:taxon-name><comment><xref ref-type="bibr" rid="B5635809">Nees von Esenbeck 1834</xref>:174. Lectotype ♀ in OUMNH, designated by <xref ref-type="bibr" rid="B5635704">Graham 1961</xref>:39–40, examined (Fig. <xref ref-type="fig" rid="F5664283">20</xref>). Transferred to <italic><tp:taxon-name><tp:taxon-name-part taxon-name-part-type="genus" reg="Aprostocetus">Aprostocetus</tp:taxon-name-part></tp:taxon-name></italic> by <xref ref-type="bibr" rid="B5635704">Graham 1961</xref>:39–40 and to <italic><tp:taxon-name><tp:taxon-name-part taxon-name-part-type="genus" reg="Tetrastichus">Tetrastichus</tp:taxon-name-part></tp:taxon-name></italic> by <xref ref-type="bibr" rid="B5574975">Graham 1991</xref>:238.</comment></tp:nomenclature-citation><tp:nomenclature-citation><tp:taxon-name><tp:taxon-name-part taxon-name-part-type="genus">Tetrastichus</tp:taxon-name-part> <tp:taxon-name-part taxon-name-part-type="species">coeruleus</tp:taxon-name-part></tp:taxon-name><comment><italic><tp:taxon-name><tp:taxon-name-part taxon-name-part-type="genus" reg="Tetrastichus">Tetrastichus</tp:taxon-name-part> <tp:taxon-name-part taxon-name-part-type="species" reg="asparagi">asparagi</tp:taxon-name-part></tp:taxon-name><xref ref-type="bibr" rid="B5635643">Crawford 1909</xref></italic><xref ref-type="bibr" rid="B5635704">Graham 1961</xref></comment></tp:nomenclature-citation></tp:nomenclature-citation-list></tp:nomenclature><tp:treatment-sec sec-type="Description"><title>Description</title><p>See <xref ref-type="bibr" rid="B5574975">Graham (1991)</xref>.</p></tp:treatment-sec><tp:treatment-sec sec-type="Diagnosis"><title>Diagnosis</title><p>Mouth opening very wide, 1.8–2.0 × malar space; body bright metallic blue to bluish-purple; ovipositor does not reach apex of Gt<sub>7</sub> ; male funiculars with short whorled setae, 0.5–0.7 × as long as funicular attached to.</p></tp:treatment-sec><tp:treatment-sec sec-type="Distribution"><title>Distribution</title><p>France, Germany, Hungary, Italy, The Netherlands, United Kingdom (<xref ref-type="bibr" rid="B5574975">Graham 1991</xref>); Norway and Sweden (<bold>new records</bold>).</p></tp:treatment-sec><tp:treatment-sec sec-type="Ecology"><title>Ecology</title><sec sec-type="Host"><title>Host</title><p><italic><tp:taxon-name><tp:taxon-name-part taxon-name-part-type="genus" reg="Crioceris">Crioceris</tp:taxon-name-part> <tp:taxon-name-part taxon-name-part-type="species" reg="asparagi">asparagi</tp:taxon-name-part></tp:taxon-name></italic> (L.) (<tp:taxon-name><tp:taxon-name-part taxon-name-part-type="order">Coleoptera</tp:taxon-name-part></tp:taxon-name>: <tp:taxon-name><tp:taxon-name-part taxon-name-part-type="family">Chrysomelidae</tp:taxon-name-part></tp:taxon-name>), emerges from host cocoons, but oviposits in host eggs or larvae (<xref ref-type="bibr" rid="B5635445">Van Alphen 1980</xref>).</p></sec><sec sec-type="Material examined"><title>Material examined</title><p>Type material: lectotype ♀ of <italic><tp:taxon-name><tp:taxon-name-part taxon-name-part-type="genus" reg="Eulophus">E.</tp:taxon-name-part> <tp:taxon-name-part taxon-name-part-type="species" reg="coeruleus">coeruleus</tp:taxon-name-part></tp:taxon-name></italic> (OUMNH). Additional material (72♀ 18♂): China 1♀ (UCRC), France 2♀ (GD, NHM), Norway 3♀ 1♂ (NHM), Sweden 63♀ 17♂ (MZLU, NHM, ZSM), United Kingdom 3♀ (NHM).</p></sec></tp:treatment-sec><tp:treatment-sec><!--Section generated to contain objects referenced in tp:taxon-treatment.--><fig-group id="F5664283" position="float" orientation="portrait"><caption><p><italic><tp:taxon-name><tp:taxon-name-part taxon-name-part-type="genus" reg="Tetrastichus">Tetrastichus</tp:taxon-name-part> <tp:taxon-name-part taxon-name-part-type="species" reg="coeruleus">coeruleus</tp:taxon-name-part></tp:taxon-name></italic> (Nees)</p></caption><fig id="F5664288" position="float" orientation="portrait"><object-id xmlns:xlink="http://www.w3.org/1999/xlink" content-type="arpha" xlink:type="simple">2DC74A7D-F51C-5638-9C94-204EA6D6F5A4</object-id><object-id xmlns:xlink="http://www.w3.org/1999/xlink" content-type="doi" xlink:type="simple">10.3897/BDJ.8.e59177.figure20a</object-id><label>Figure 20a.</label><caption><p>Lectotype female, lateral.</p></caption><graphic xmlns:xlink="http://www.w3.org/1999/xlink" xlink:href="bdj-08-e59177-g020_a.jpg" xlink:type="simple" position="float" orientation="portrait" id="oo_393987.jpg"><uri content-type="original_file" xlink:type="simple">https://binary.pensoft.net/fig/393987</uri></graphic></fig><fig id="F5664289" position="float" orientation="portrait"><object-id xmlns:xlink="http://www.w3.org/1999/xlink" content-type="arpha" xlink:type="simple">3969A936-89D4-572C-A762-D10DF243EBB6</object-id><object-id xmlns:xlink="http://www.w3.org/1999/xlink" content-type="doi" xlink:type="simple">10.3897/BDJ.8.e59177.figure20b</object-id><label>Figure 20b.</label><caption><p>Lectotype female, dorsal.</p></caption><graphic xmlns:xlink="http://www.w3.org/1999/xlink" xlink:href="bdj-08-e59177-g020_b.jpg" xlink:type="simple" position="float" orientation="portrait" id="oo_393988.jpg"><uri content-type="original_file" xlink:type="simple">https://binary.pensoft.net/fig/393988</uri></graphic></fig><fig id="F5664290" position="float" orientation="portrait"><object-id xmlns:xlink="http://www.w3.org/1999/xlink" content-type="arpha" xlink:type="simple">BDC9B23D-9FCE-513D-AB59-D1FEB369ABF8</object-id><object-id xmlns:xlink="http://www.w3.org/1999/xlink" content-type="doi" xlink:type="simple">10.3897/BDJ.8.e59177.figure20c</object-id><label>Figure 20c.</label><caption><p>Nontype female, lateral.</p></caption><graphic xmlns:xlink="http://www.w3.org/1999/xlink" xlink:href="bdj-08-e59177-g020_c.jpg" xlink:type="simple" position="float" orientation="portrait" id="oo_393989.jpg"><uri content-type="original_file" xlink:type="simple">https://binary.pensoft.net/fig/393989</uri></graphic></fig><fig id="F5664291" position="float" orientation="portrait"><object-id xmlns:xlink="http://www.w3.org/1999/xlink" content-type="arpha" xlink:type="simple">C2D48F81-782D-5B7B-84BB-4D7824D8E8DF</object-id><object-id xmlns:xlink="http://www.w3.org/1999/xlink" content-type="doi" xlink:type="simple">10.3897/BDJ.8.e59177.figure20d</object-id><label>Figure 20d.</label><caption><p>Nontype female, dorsal.</p></caption><graphic xmlns:xlink="http://www.w3.org/1999/xlink" xlink:href="bdj-08-e59177-g020_d.jpg" xlink:type="simple" position="float" orientation="portrait" id="oo_393990.jpg"><uri content-type="original_file" xlink:type="simple">https://binary.pensoft.net/fig/393990</uri></graphic></fig><fig id="F5664292" position="float" orientation="portrait"><object-id xmlns:xlink="http://www.w3.org/1999/xlink" content-type="arpha" xlink:type="simple">74C8E3E4-CFB3-5FF9-90C3-888A67C79C1D</object-id><object-id xmlns:xlink="http://www.w3.org/1999/xlink" content-type="doi" xlink:type="simple">10.3897/BDJ.8.e59177.figure20e</object-id><label>Figure 20e.</label><caption><p>Nontype female, head frontal.</p></caption><graphic xmlns:xlink="http://www.w3.org/1999/xlink" xlink:href="bdj-08-e59177-g020_e.jpg" xlink:type="simple" position="float" orientation="portrait" id="oo_393991.jpg"><uri content-type="original_file" xlink:type="simple">https://binary.pensoft.net/fig/393991</uri></graphic></fig><fig id="F5664293" position="float" orientation="portrait"><object-id xmlns:xlink="http://www.w3.org/1999/xlink" content-type="arpha" xlink:type="simple">C748DE04-856E-5AD6-917B-1216EF9738FF</object-id><object-id xmlns:xlink="http://www.w3.org/1999/xlink" content-type="doi" xlink:type="simple">10.3897/BDJ.8.e59177.figure20f</object-id><label>Figure 20f.</label><caption><p>Nontype male, head and antenna lateral.</p></caption><graphic xmlns:xlink="http://www.w3.org/1999/xlink" xlink:href="bdj-08-e59177-g020_f.jpg" xlink:type="simple" position="float" orientation="portrait" id="oo_393992.jpg"><uri content-type="original_file" xlink:type="simple">https://binary.pensoft.net/fig/393992</uri></graphic></fig></fig-group></tp:treatment-sec><ref-list><ref id="B5635809"><element-citation xmlns:xlink="http://www.w3.org/1999/xlink" publication-type="book" xlink:type="simple"><person-group person-group-type="author"><name name-style="western"><surname>Nees von Esenbeck</surname><given-names>Christian Gottfried Daniel</given-names></name></person-group><year>1834</year><source>Hymenopterorum ichneumonibus affinium monographiae, genera Europaea et species illustrantes. Scripsit Christ. Godofr. Nees ab Esenbeck.</source><publisher-name>J.G. Cottae</publisher-name><publisher-loc>Stuttgartiae</publisher-loc></element-citation></ref><ref id="B5635704"><element-citation xmlns:xlink="http://www.w3.org/1999/xlink" publication-type="article" xlink:type="simple"><person-group person-group-type="author"><name name-style="western"><surname>Graham</surname><given-names>M. W. R. de V.</given-names></name></person-group><year>1961</year><article-title>The genus <italic><tp:taxon-name><tp:taxon-name-part taxon-name-part-type="genus" reg="Aprostocetus">Aprostocetus</tp:taxon-name-part></tp:taxon-name></italic> Westwood sensu lato (Hym., <tp:taxon-name><tp:taxon-name-part taxon-name-part-type="family">Eulophidae</tp:taxon-name-part></tp:taxon-name>) notes on the synonymy of European species</article-title><source>Entomologist's Monthly Magazine</source><volume>97</volume><fpage>34</fpage><lpage>64</lpage></element-citation></ref><ref id="B5574975"><element-citation xmlns:xlink="http://www.w3.org/1999/xlink" publication-type="article" xlink:type="simple"><person-group person-group-type="author"><name name-style="western"><surname>Graham</surname><given-names>Marcus William Robert de Vere</given-names></name></person-group><year>1991</year><article-title>A reclassification of the European <tp:taxon-name><tp:taxon-name-part taxon-name-part-type="subfamily">Tetrastichinae</tp:taxon-name-part></tp:taxon-name> (<tp:taxon-name><tp:taxon-name-part taxon-name-part-type="order">Hymenoptera</tp:taxon-name-part></tp:taxon-name>: <tp:taxon-name><tp:taxon-name-part taxon-name-part-type="family">Eulophidae</tp:taxon-name-part></tp:taxon-name>): Revision of the remaining genera</article-title><source>Memoirs of the American Entomological Institute</source><volume>49</volume><fpage>1</fpage><lpage>322</lpage></element-citation></ref><ref id="B5635643"><element-citation xmlns:xlink="http://www.w3.org/1999/xlink" publication-type="article" xlink:type="simple"><person-group person-group-type="author"><name name-style="western"><surname>Crawford</surname><given-names>J C</given-names></name></person-group><year>1909</year><article-title>Two new species of the genus <italic><tp:taxon-name><tp:taxon-name-part taxon-name-part-type="genus" reg="Tetrastichus">Tetrastichus</tp:taxon-name-part></tp:taxon-name></italic>.</article-title><source>Proceedings of the Entomological Society of Washington</source><volume>11</volume><issue>3</issue></element-citation></ref><ref id="B5635445"><element-citation xmlns:xlink="http://www.w3.org/1999/xlink" publication-type="article" xlink:type="simple"><person-group person-group-type="author"><name name-style="western"><surname>Van Alphen</surname><given-names>J. J.M.</given-names></name></person-group><year>1980</year><article-title>Aspects of the foraging behaviour of <italic><tp:taxon-name><tp:taxon-name-part taxon-name-part-type="genus" reg="Tetrastichus">Tetrastichus</tp:taxon-name-part> <tp:taxon-name-part taxon-name-part-type="species" reg="asparagi">asparagi</tp:taxon-name-part></tp:taxon-name></italic> Crawford and <italic><tp:taxon-name><tp:taxon-name-part taxon-name-part-type="genus" reg="Tetrastichus">Tetrastichus</tp:taxon-name-part></tp:taxon-name></italic> spec. (<tp:taxon-name><tp:taxon-name-part taxon-name-part-type="family">Eulophidae</tp:taxon-name-part></tp:taxon-name>), gregarious egg parasitoids of the <tp:taxon-name><tp:taxon-name-part taxon-name-part-type="genus" reg="Asparagus">Asparagus</tp:taxon-name-part></tp:taxon-name> Beetles <italic><tp:taxon-name><tp:taxon-name-part taxon-name-part-type="genus" reg="Crioceris">Crioceris</tp:taxon-name-part> <tp:taxon-name-part taxon-name-part-type="species" reg="asparagi">asparagi</tp:taxon-name-part></tp:taxon-name></italic> L. and <italic><tp:taxon-name><tp:taxon-name-part taxon-name-part-type="genus" reg="Crioceris">C.</tp:taxon-name-part> <tp:taxon-name-part taxon-name-part-type="species" reg="duodecimpunctata">duodecimpunctata</tp:taxon-name-part></tp:taxon-name></italic> L. (<tp:taxon-name><tp:taxon-name-part taxon-name-part-type="family">Chrysomelidae</tp:taxon-name-part></tp:taxon-name>)</article-title><source>Netherlands Journal of Zoology</source><volume>30</volume><issue>2</issue><fpage>307</fpage><lpage>325</lpage><pub-id pub-id-type="doi">10.1163/002829679x00430</pub-id></element-citation></ref></ref-list></tp:taxon-treatment>
