# Supplementary material for: A revision of European species of the genus Tetrastichus Haliday (Hymenoptera: Eulophidae) using integrative taxonomy
Source: Biodivers Data J. 2020 Dec 16;8:e59177. doi: 10.3897/BDJ.8.e59177 (PMC7758339; doi:10.3897/BDJ.8.e59177)
Supplement: XML Treatment for Tetrastichus cyprus [file BDJ.8.e59177-treatment23.xml]

<!DOCTYPE tp:taxon-treatment
  PUBLIC "-//TaxonX//DTD Taxonomic Treatment Publishing DTD v0 20100105//EN" "tax-treatment-NSO.dtd">
<tp:taxon-treatment xmlns:tp="http://www.plazi.org/taxpub"><tp:treatment-meta><mixed-citation publication-type="journal"><person-group><name><surname>Hansson</surname><given-names>Christer</given-names></name><name><surname>Schmidt</surname><given-names>Stefan</given-names></name></person-group><article-title>A revision of European species of the genus <italic><tp:taxon-name><tp:taxon-name-part taxon-name-part-type="genus" reg="Tetrastichus">Tetrastichus</tp:taxon-name-part></tp:taxon-name></italic> Haliday (<tp:taxon-name><tp:taxon-name-part taxon-name-part-type="order">Hymenoptera</tp:taxon-name-part></tp:taxon-name>: <tp:taxon-name><tp:taxon-name-part taxon-name-part-type="family">Eulophidae</tp:taxon-name-part></tp:taxon-name>) using integrative taxonomy</article-title><source>Biodivers Data J</source><day>16</day><month>12</month><year>2020</year><volume>8</volume><pub-id pub-id-type="doi">10.3897/BDJ.8.e59177</pub-id></mixed-citation></tp:treatment-meta><tp:nomenclature><tp:taxon-name><object-id xmlns:xlink="http://www.w3.org/1999/xlink" content-type="arpha" xlink:type="simple">6EC118F0-A2B0-54F6-A105-CFE7E7932CDD</object-id><tp:taxon-name-part taxon-name-part-type="genus">Tetrastichus</tp:taxon-name-part> <tp:taxon-name-part taxon-name-part-type="species">cyprus</tp:taxon-name-part><object-id xmlns:xlink="http://www.w3.org/1999/xlink" content-type="zoobank" xlink:type="simple" object-id-type="ZooBank">urn:lsid:zoobank.org:act:8F2ECA2A-663C-47D9-B10D-A6F6212D6F49</object-id></tp:taxon-name><tp:taxon-status xmlns:xlink="http://www.w3.org/1999/xlink" xlink:type="simple">sp. n.</tp:taxon-status></tp:nomenclature><tp:treatment-sec sec-type="Description"><title>Description</title><p>FEMALE holotype (Fig. <xref ref-type="fig" rid="F5637302">23</xref>). Body length 2.0 mm (paratypes 1.7–2.3 mm). <italic>Head</italic>. Width/length in dorsal view 2.4, width/length in frontal view 2.0, POL/OOL 1.5, widths head/mesosoma 1.2, mouth width/malar space 1.9, malar space/eye height 0.7. <italic>Antenna</italic>. Scape length/eye height 1.0, pedicel+flagellum length/mesosoma width 1.1, length/width F1, F2, F3 1.5, 1.4, 1.3, clava length/width 2.7, lengths pedicel/F1 0.8, lengths F1/F2 1.1, F1/F3 1.2, lengths F1, F2, F3/clava 0.5, 0.5, 0.4, widths F1/pedicel (dorsal view) 1.5, lengths antennal spicule/C3 0.3. <italic>Mesosoma</italic>. Length/width 1.4, mesoscutal mid-lobe length/width (width measured in anterior part) 0.9, mid-lobe with median groove in posterior ⅓, with four adnotaular setae on each side, lengths mesoscutum/mesoscutellum (measured medially) 1.3, mesoscutellum length/width 0.9, length/width of enclosed space between submedian grooves 2.7, distance between SMG/distance between SMG and SLG 1.4, lengths dorsellum/propodeum 0.5, propodeum with weak reticulation, propodeal callus with three setae. <italic>Fore wing</italic>. Costal cell length/width 10.6, lengths costal cell/marginal vein 1.1, lengths marginal/stigmal veins 3.0. <italic>Gaster</italic>. Subcircular to ovate, length/width 1.3, lengths gaster/mesosoma 1.2, Gt<sub>7</sub> length/width 0.7, length of longest cercal seta/next longest seta 0.6, longest cercal seta straight, ovipositor sheaths not reaching apex of Gt<sub>7</sub>.</p><p>Colour. Body with metallic greenish-blue, entire antenna dark brown, tegulae black, wings hyaline with veins yellowish-brown to brown, coxae concolorous with body, trochanters dark brown, fore and mid femora dark brown, hind femur concolorous with body, tibiae and tarsi yellowish-brown.</p><p>MALE. Unknown.</p></tp:treatment-sec><tp:treatment-sec sec-type="Diagnosis"><title>Diagnosis</title><p>Similar to <italic><tp:taxon-name><tp:taxon-name-part taxon-name-part-type="genus" reg="Tetrastichus">T.</tp:taxon-name-part> <tp:taxon-name-part taxon-name-part-type="species" reg="halidayi">halidayi</tp:taxon-name-part></tp:taxon-name></italic> with the wide mouth and large and oddly-shaped mandibles (as in Figs. 2a and 65d). Differs from <italic><tp:taxon-name><tp:taxon-name-part taxon-name-part-type="genus" reg="Tetrastichus">T.</tp:taxon-name-part> <tp:taxon-name-part taxon-name-part-type="species" reg="halidayi">halidayi</tp:taxon-name-part></tp:taxon-name></italic> in having female gaster short ovate, 1.3× as long as wide, ovipositor sheaths short and not visible in dorsal view, cerci on gaster placed ventrally and not visible in dorsal view, setae on vertex shorter, 0.45× OD and body strongly metallic.</p></tp:treatment-sec><tp:treatment-sec sec-type="Distribution"><title>Distribution</title><p>Cyprus.</p></tp:treatment-sec><tp:treatment-sec sec-type="Notes"><title>Notes</title><p>The specimens in the type series are not in pristine condition, all specimens being more or less broken and dirty. The holotype is missing right wing pair and right pedicel+flagellum is broken off and glued separately to the card.</p></tp:treatment-sec><tp:treatment-sec sec-type="Host"><title>Host</title><p>Reared from an unidentified <tp:taxon-name><tp:taxon-name-part taxon-name-part-type="order">Coleoptera</tp:taxon-name-part></tp:taxon-name> and from an unidentified leaf miner on broad bean (<italic><tp:taxon-name><tp:taxon-name-part taxon-name-part-type="genus" reg="Vicia">Vicia</tp:taxon-name-part> <tp:taxon-name-part taxon-name-part-type="species" reg="faba">faba</tp:taxon-name-part></tp:taxon-name></italic> L.).</p></tp:treatment-sec><tp:treatment-sec sec-type="Material examined"><title>Material examined</title><p>Holotype ♀ ”CYPRUS, Phlasson, 30.XII.1967, G.P. Georghiou. Parasite of <tp:taxon-name><tp:taxon-name-part taxon-name-part-type="order">Coleoptera</tp:taxon-name-part></tp:taxon-name> #521” (UCRC). Paratypes (3♀): 2♀ with same label data as holotype (UCRC), 1♀ from same locality and date as holotype, but ex leaf miner on broad bean (UCRC).</p></tp:treatment-sec><tp:treatment-sec><!--Section generated to contain objects referenced in tp:taxon-treatment.--><fig-group id="F5637302" position="float" orientation="portrait"><caption><p><italic><tp:taxon-name><tp:taxon-name-part taxon-name-part-type="genus" reg="Tetrastichus">Tetrastichus</tp:taxon-name-part> <tp:taxon-name-part taxon-name-part-type="species" reg="cyprus">cyprus</tp:taxon-name-part></tp:taxon-name></italic> sp. n.</p></caption><fig id="F5637307" position="float" orientation="portrait"><object-id xmlns:xlink="http://www.w3.org/1999/xlink" content-type="arpha" xlink:type="simple">25685046-97A4-54B7-A97B-714104923150</object-id><object-id xmlns:xlink="http://www.w3.org/1999/xlink" content-type="doi" xlink:type="simple">10.3897/BDJ.8.e59177.figure23a</object-id><label>Figure 23a.</label><caption><p>Holotype female, lateral.</p></caption><graphic xmlns:xlink="http://www.w3.org/1999/xlink" xlink:href="bdj-08-e59177-g023_a.jpg" xlink:type="simple" position="float" orientation="portrait" id="oo_391399.jpg"><uri content-type="original_file" xlink:type="simple">https://binary.pensoft.net/fig/391399</uri></graphic></fig><fig id="F5637308" position="float" orientation="portrait"><object-id xmlns:xlink="http://www.w3.org/1999/xlink" content-type="arpha" xlink:type="simple">16129BD6-CB10-53C2-BBEE-16DD2E57DB25</object-id><object-id xmlns:xlink="http://www.w3.org/1999/xlink" content-type="doi" xlink:type="simple">10.3897/BDJ.8.e59177.figure23b</object-id><label>Figure 23b.</label><caption><p>Holotype female, dorsal.</p></caption><graphic xmlns:xlink="http://www.w3.org/1999/xlink" xlink:href="bdj-08-e59177-g023_b.jpg" xlink:type="simple" position="float" orientation="portrait" id="oo_391400.jpg"><uri content-type="original_file" xlink:type="simple">https://binary.pensoft.net/fig/391400</uri></graphic></fig></fig-group></tp:treatment-sec></tp:taxon-treatment>
