# Supplementary material for: A revision of European species of the genus Tetrastichus Haliday (Hymenoptera: Eulophidae) using integrative taxonomy
Source: Biodivers Data J. 2020 Dec 16;8:e59177. doi: 10.3897/BDJ.8.e59177 (PMC7758339; doi:10.3897/BDJ.8.e59177)
Supplement: XML Treatment for Tetrastichus flaccius [file BDJ.8.e59177-treatment26.xml]

<!DOCTYPE tp:taxon-treatment
  PUBLIC "-//TaxonX//DTD Taxonomic Treatment Publishing DTD v0 20100105//EN" "tax-treatment-NSO.dtd">
<tp:taxon-treatment xmlns:tp="http://www.plazi.org/taxpub"><tp:treatment-meta><mixed-citation publication-type="journal"><person-group><name><surname>Hansson</surname><given-names>Christer</given-names></name><name><surname>Schmidt</surname><given-names>Stefan</given-names></name></person-group><article-title>A revision of European species of the genus <italic><tp:taxon-name><tp:taxon-name-part taxon-name-part-type="genus" reg="Tetrastichus">Tetrastichus</tp:taxon-name-part></tp:taxon-name></italic> Haliday (<tp:taxon-name><tp:taxon-name-part taxon-name-part-type="order">Hymenoptera</tp:taxon-name-part></tp:taxon-name>: <tp:taxon-name><tp:taxon-name-part taxon-name-part-type="family">Eulophidae</tp:taxon-name-part></tp:taxon-name>) using integrative taxonomy</article-title><source>Biodivers Data J</source><day>16</day><month>12</month><year>2020</year><volume>8</volume><pub-id pub-id-type="doi">10.3897/BDJ.8.e59177</pub-id></mixed-citation></tp:treatment-meta><tp:nomenclature><tp:taxon-name><object-id xmlns:xlink="http://www.w3.org/1999/xlink" content-type="arpha" xlink:type="simple">E9A92E73-2348-526B-B915-D0D07B89CFB9</object-id><tp:taxon-name-part taxon-name-part-type="genus">Tetrastichus</tp:taxon-name-part> <tp:taxon-name-part taxon-name-part-type="species">flaccius</tp:taxon-name-part><object-id xmlns:xlink="http://www.w3.org/1999/xlink" content-type="zoobank" xlink:type="simple" object-id-type="ZooBank">http://zoobank.org/NomenclaturalActs/2353186D-657E-4465-893E-5023654DE141</object-id></tp:taxon-name><tp:taxon-status xmlns:xlink="http://www.w3.org/1999/xlink" xlink:type="simple">sp. n.</tp:taxon-status></tp:nomenclature><tp:treatment-sec sec-type="Description"><title>Description</title><p>FEMALE holotype (Fig. <xref ref-type="fig" rid="F5637372">26</xref>). Body length 2.2 mm. <italic>Head.</italic> Width/length in dorsal view 2.3, width/length in frontal view 1.2, POL/OOL 1.9, widths head/mesosoma 1.0, mouth width/malar space nm, malar space/eye height 0.8. <italic>Antenna.</italic> Scape length/eye height 1.0, pedicel+flagellum length/mesosoma width 1.3, length/width F1, F2, F3 2.2, 2.3, 2.1, clava length/width 4.0, lengths pedicel/F1 0.6, lengths F1/F2 1.0, F1/F3 1.1, lengths F1, F2, F3/clava 0.6, 0.6, 0.5, widths F1/pedicel (dorsal view) 1.1, lengths antennal spicule/C3 0.2. <italic>Mesosoma.</italic> Length/width 1.6, mesoscutal mid-lobe length/width 1.1 (width measured in anterior part), mid-lobe with a weak median groove in posterior ⅔, with 4+5 adnotaular setae, lengths mesoscutum/mesoscutellum (measured medially) 1.4, mesoscutellum length/width 1.1, length/width of enclosed space between submedian grooves 3.1, distance between SMG/distance between SMG and SLG 1.3, lengths dorsellum/propodeum 0.6, propodeum with strong reticulation, propodeal callus with six setae. <italic>Fore wing.</italic> Costal cell length/width 9.0, lengths costal cell/marginal vein 1.0, lengths marginal/stigmal veins 2.7. <italic>Gaster.</italic> Ovate, length/width 1.5, lengths gaster/mesosoma 1.0, Gt<sub>7</sub> length/width 0.5, length of longest cercal seta/next longest seta 1.5, longest cercal seta curved in apical ⅓, ovipositor sheaths not reaching apex of Gt<sub>7</sub>.</p><p>Colour. Body metallic greenish-blue, antenna dark brown, tegulae dark brown, wing venation yellowish-brown, coxae and femora concolorous with body, trochanters dark brown, tibiae yellowish-brown, fore tarsus brown, mid and hind tarsi yellowish-brown with T4 brown.</p><p>MALE. Unknown.</p></tp:treatment-sec><tp:treatment-sec sec-type="Diagnosis"><title>Diagnosis</title><p>Mesoscutellum 1.1× as long as wide with enclosed area between submedian grooves 3.1× as long as wide; length/width F1, F2, F3, clava 2.2, 2.3, 2.1, 4.0; fore wing with marginal vein 2.7× as long as stigmal vein.</p></tp:treatment-sec><tp:treatment-sec sec-type="Distribution"><title>Distribution</title><p>Sweden.</p></tp:treatment-sec><tp:treatment-sec sec-type="Notes"><title>Notes</title><p>Holotype deposited in SMTP.</p></tp:treatment-sec><tp:treatment-sec sec-type="Host"><title>Host</title><p>Unknown.</p></tp:treatment-sec><tp:treatment-sec sec-type="Material examined"><title>Material examined</title><p>Holotype ♀ “SWEDEN, Hälsingland, Hudiksvalls kommun, Stensjön, 62.054°N 16.172°E, 27.vii.2005, SMTP” (SMTP).</p></tp:treatment-sec><tp:treatment-sec><!--Section generated to contain objects referenced in tp:taxon-treatment.--><fig-group id="F5637372" position="float" orientation="portrait"><caption><p><italic><tp:taxon-name><tp:taxon-name-part taxon-name-part-type="genus" reg="Tetrastichus">Tetrastichus</tp:taxon-name-part> <tp:taxon-name-part taxon-name-part-type="species" reg="flaccius">flaccius</tp:taxon-name-part></tp:taxon-name></italic> sp. n.</p></caption><fig id="F5637377" position="float" orientation="portrait"><object-id xmlns:xlink="http://www.w3.org/1999/xlink" content-type="arpha" xlink:type="simple">1B6D78C2-6E1E-5D92-B1FF-B538423B0EBC</object-id><object-id xmlns:xlink="http://www.w3.org/1999/xlink" content-type="doi" xlink:type="simple">10.3897/BDJ.8.e59177.figure26a</object-id><label>Figure 26a.</label><caption><p>Holotype female, lateral.</p></caption><graphic xmlns:xlink="http://www.w3.org/1999/xlink" xlink:href="bdj-08-e59177-g026_a.jpg" xlink:type="simple" position="float" orientation="portrait" id="oo_391405.jpg"><uri content-type="original_file" xlink:type="simple">https://binary.pensoft.net/fig/391405</uri></graphic></fig><fig id="F5637378" position="float" orientation="portrait"><object-id xmlns:xlink="http://www.w3.org/1999/xlink" content-type="arpha" xlink:type="simple">DB63AA00-82E1-5081-B1A8-12E3486C7487</object-id><object-id xmlns:xlink="http://www.w3.org/1999/xlink" content-type="doi" xlink:type="simple">10.3897/BDJ.8.e59177.figure26b</object-id><label>Figure 26b.</label><caption><p>Holotype female, dorsal.</p></caption><graphic xmlns:xlink="http://www.w3.org/1999/xlink" xlink:href="bdj-08-e59177-g026_b.jpg" xlink:type="simple" position="float" orientation="portrait" id="oo_391406.jpg"><uri content-type="original_file" xlink:type="simple">https://binary.pensoft.net/fig/391406</uri></graphic></fig></fig-group></tp:treatment-sec></tp:taxon-treatment>
