# Supplementary material for: A revision of European species of the genus Tetrastichus Haliday (Hymenoptera: Eulophidae) using integrative taxonomy
Source: Biodivers Data J. 2020 Dec 16;8:e59177. doi: 10.3897/BDJ.8.e59177 (PMC7758339; doi:10.3897/BDJ.8.e59177)
Supplement: XML Treatment for Tetrastichus illydris [file BDJ.8.e59177-treatment30.xml]

<!DOCTYPE tp:taxon-treatment
  PUBLIC "-//TaxonX//DTD Taxonomic Treatment Publishing DTD v0 20100105//EN" "tax-treatment-NSO.dtd">
<tp:taxon-treatment xmlns:tp="http://www.plazi.org/taxpub"><tp:treatment-meta><mixed-citation publication-type="journal"><person-group><name><surname>Hansson</surname><given-names>Christer</given-names></name><name><surname>Schmidt</surname><given-names>Stefan</given-names></name></person-group><article-title>A revision of European species of the genus <italic><tp:taxon-name><tp:taxon-name-part taxon-name-part-type="genus" reg="Tetrastichus">Tetrastichus</tp:taxon-name-part></tp:taxon-name></italic> Haliday (<tp:taxon-name><tp:taxon-name-part taxon-name-part-type="order">Hymenoptera</tp:taxon-name-part></tp:taxon-name>: <tp:taxon-name><tp:taxon-name-part taxon-name-part-type="family">Eulophidae</tp:taxon-name-part></tp:taxon-name>) using integrative taxonomy</article-title><source>Biodivers Data J</source><day>16</day><month>12</month><year>2020</year><volume>8</volume><pub-id pub-id-type="doi">10.3897/BDJ.8.e59177</pub-id></mixed-citation></tp:treatment-meta><tp:nomenclature><tp:taxon-name><object-id xmlns:xlink="http://www.w3.org/1999/xlink" content-type="arpha" xlink:type="simple">C998B021-7FDA-5970-AD3C-58958EF26E56</object-id><tp:taxon-name-part taxon-name-part-type="genus">Tetrastichus</tp:taxon-name-part> <tp:taxon-name-part taxon-name-part-type="species">illydris</tp:taxon-name-part><object-id xmlns:xlink="http://www.w3.org/1999/xlink" content-type="zoobank" xlink:type="simple" object-id-type="ZooBank">urn:lsid:zoobank.org:act:E6AC6D4A-3CD4-484C-8A1B-751E3DB94A9B</object-id></tp:taxon-name><tp:taxon-status xmlns:xlink="http://www.w3.org/1999/xlink" xlink:type="simple">sp. n.</tp:taxon-status></tp:nomenclature><tp:treatment-sec sec-type="materials"><title>Materials</title><list list-type="alpha-lower" list-content="occurrences"><list-item><p><bold>Type status:</bold> <named-content xmlns:xlink="http://www.w3.org/1999/xlink" content-type="dwc:typeStatus" xlink:type="simple">Holotype</named-content>. <bold>Occurrence:</bold> occurrenceDetails: <named-content xmlns:xlink="http://www.w3.org/1999/xlink" content-type="dwc:occurrenceDetails" xlink:type="simple"><ext-link ext-link-type="uri" xlink:href="http://www.boldsystems.org/index.php/API_Public/specimen?ids=BC-ZSM-HYM-20699-G06" xlink:type="simple">http://www.boldsystems.org/index.php/API_Public/specimen?ids=BC-ZSM-HYM-20699-G06</ext-link></named-content>; catalogNumber: <named-content xmlns:xlink="http://www.w3.org/1999/xlink" content-type="dwc:catalogNumber" xlink:type="simple">BC-ZSM-HYM-20699-G06</named-content>; recordNumber: <named-content xmlns:xlink="http://www.w3.org/1999/xlink" content-type="dwc:recordNumber" xlink:type="simple">BC-ZSM-HYM-20699-G06</named-content>; recordedBy: <named-content xmlns:xlink="http://www.w3.org/1999/xlink" content-type="dwc:recordedBy" xlink:type="simple">D. Doczkal &amp; A. Segerer</named-content>; individualID: <named-content xmlns:xlink="http://www.w3.org/1999/xlink" content-type="dwc:individualID" xlink:type="simple">BC-ZSM-HYM-20699-G06</named-content>; individualCount: <named-content xmlns:xlink="http://www.w3.org/1999/xlink" content-type="dwc:individualCount" xlink:type="simple">1</named-content>; sex: <named-content xmlns:xlink="http://www.w3.org/1999/xlink" content-type="dwc:sex" xlink:type="simple">female</named-content>; lifeStage: <named-content xmlns:xlink="http://www.w3.org/1999/xlink" content-type="dwc:lifeStage" xlink:type="simple">adult</named-content>; <bold>Taxon:</bold> scientificName: <named-content xmlns:xlink="http://www.w3.org/1999/xlink" content-type="dwc:scientificName" xlink:type="simple"><tp:taxon-name><tp:taxon-name-part taxon-name-part-type="genus" reg="Tetrastichus">Tetrastichus</tp:taxon-name-part> <tp:taxon-name-part taxon-name-part-type="species" reg="illydris">illydris</tp:taxon-name-part></tp:taxon-name></named-content>; phylum: <named-content xmlns:xlink="http://www.w3.org/1999/xlink" content-type="dwc:phylum" xlink:type="simple"><tp:taxon-name><tp:taxon-name-part taxon-name-part-type="phylum">Arthropoda</tp:taxon-name-part></tp:taxon-name></named-content>; class: <named-content xmlns:xlink="http://www.w3.org/1999/xlink" content-type="dwc:class" xlink:type="simple"><tp:taxon-name><tp:taxon-name-part taxon-name-part-type="class">Insecta</tp:taxon-name-part></tp:taxon-name></named-content>; order: <named-content xmlns:xlink="http://www.w3.org/1999/xlink" content-type="dwc:order" xlink:type="simple"><tp:taxon-name><tp:taxon-name-part taxon-name-part-type="order">Hymenoptera</tp:taxon-name-part></tp:taxon-name></named-content>; family: <named-content xmlns:xlink="http://www.w3.org/1999/xlink" content-type="dwc:family" xlink:type="simple"><tp:taxon-name><tp:taxon-name-part taxon-name-part-type="family">Eulophidae</tp:taxon-name-part></tp:taxon-name></named-content>; genus: <named-content xmlns:xlink="http://www.w3.org/1999/xlink" content-type="dwc:genus" xlink:type="simple"><tp:taxon-name><tp:taxon-name-part taxon-name-part-type="genus">Tetrastichinae</tp:taxon-name-part></tp:taxon-name></named-content>; taxonRemarks: <named-content xmlns:xlink="http://www.w3.org/1999/xlink" content-type="dwc:taxonRemarks" xlink:type="simple">Holotype deposited in ZSM</named-content>; <bold>Location:</bold> country: <named-content xmlns:xlink="http://www.w3.org/1999/xlink" content-type="dwc:country" xlink:type="simple">Germany</named-content>; decimalLatitude: <named-content xmlns:xlink="http://www.w3.org/1999/xlink" content-type="dwc:decimalLatitude" xlink:type="simple">49.03</named-content>; decimalLongitude: <named-content xmlns:xlink="http://www.w3.org/1999/xlink" content-type="dwc:decimalLongitude" xlink:type="simple">12.157</named-content>; <bold>Record Level:</bold> type: <named-content xmlns:xlink="http://www.w3.org/1999/xlink" content-type="dwc:type" xlink:type="simple">PhysicalObject</named-content>; language: <named-content xmlns:xlink="http://www.w3.org/1999/xlink" content-type="dwc:language" xlink:type="simple">en</named-content>; institutionCode: <named-content xmlns:xlink="http://www.w3.org/1999/xlink" content-type="dwc:institutionCode" xlink:type="simple">ZSM</named-content>; basisOfRecord: <named-content xmlns:xlink="http://www.w3.org/1999/xlink" content-type="dwc:basisOfRecord" xlink:type="simple">PreservedSpecimen</named-content></p></list-item><list-item><p><bold>Type status:</bold> <named-content xmlns:xlink="http://www.w3.org/1999/xlink" content-type="dwc:typeStatus" xlink:type="simple">Paratype</named-content>. <bold>Occurrence:</bold> occurrenceDetails: <named-content xmlns:xlink="http://www.w3.org/1999/xlink" content-type="dwc:occurrenceDetails" xlink:type="simple"><ext-link ext-link-type="uri" xlink:href="http://www.boldsystems.org/index.php/API_Public/specimen?ids=BC-ZSM-HYM-22523-H07" xlink:type="simple">http://www.boldsystems.org/index.php/API_Public/specimen?ids=BC-ZSM-HYM-22523-H07</ext-link></named-content>; catalogNumber: <named-content xmlns:xlink="http://www.w3.org/1999/xlink" content-type="dwc:catalogNumber" xlink:type="simple">BC-ZSM-HYM-22523-H07</named-content>; recordNumber: <named-content xmlns:xlink="http://www.w3.org/1999/xlink" content-type="dwc:recordNumber" xlink:type="simple">BC-ZSM-HYM-22523-H07</named-content>; recordedBy: <named-content xmlns:xlink="http://www.w3.org/1999/xlink" content-type="dwc:recordedBy" xlink:type="simple">Popovici &amp; Fusu</named-content>; individualID: <named-content xmlns:xlink="http://www.w3.org/1999/xlink" content-type="dwc:individualID" xlink:type="simple">BC-ZSM-HYM-22523-H07</named-content>; individualCount: <named-content xmlns:xlink="http://www.w3.org/1999/xlink" content-type="dwc:individualCount" xlink:type="simple">1</named-content>; sex: <named-content xmlns:xlink="http://www.w3.org/1999/xlink" content-type="dwc:sex" xlink:type="simple">female</named-content>; lifeStage: <named-content xmlns:xlink="http://www.w3.org/1999/xlink" content-type="dwc:lifeStage" xlink:type="simple">adult</named-content>; <bold>Taxon:</bold> scientificName: <named-content xmlns:xlink="http://www.w3.org/1999/xlink" content-type="dwc:scientificName" xlink:type="simple"><tp:taxon-name><tp:taxon-name-part taxon-name-part-type="genus" reg="Tetrastichus">Tetrastichus</tp:taxon-name-part> <tp:taxon-name-part taxon-name-part-type="species" reg="illydris">illydris</tp:taxon-name-part></tp:taxon-name></named-content>; phylum: <named-content xmlns:xlink="http://www.w3.org/1999/xlink" content-type="dwc:phylum" xlink:type="simple"><tp:taxon-name><tp:taxon-name-part taxon-name-part-type="phylum">Arthropoda</tp:taxon-name-part></tp:taxon-name></named-content>; class: <named-content xmlns:xlink="http://www.w3.org/1999/xlink" content-type="dwc:class" xlink:type="simple"><tp:taxon-name><tp:taxon-name-part taxon-name-part-type="class">Insecta</tp:taxon-name-part></tp:taxon-name></named-content>; order: <named-content xmlns:xlink="http://www.w3.org/1999/xlink" content-type="dwc:order" xlink:type="simple"><tp:taxon-name><tp:taxon-name-part taxon-name-part-type="order">Hymenoptera</tp:taxon-name-part></tp:taxon-name></named-content>; family: <named-content xmlns:xlink="http://www.w3.org/1999/xlink" content-type="dwc:family" xlink:type="simple"><tp:taxon-name><tp:taxon-name-part taxon-name-part-type="family">Eulophidae</tp:taxon-name-part></tp:taxon-name></named-content>; genus: <named-content xmlns:xlink="http://www.w3.org/1999/xlink" content-type="dwc:genus" xlink:type="simple"><tp:taxon-name><tp:taxon-name-part taxon-name-part-type="genus">Tetrastichinae</tp:taxon-name-part></tp:taxon-name></named-content>; <bold>Location:</bold> country: <named-content xmlns:xlink="http://www.w3.org/1999/xlink" content-type="dwc:country" xlink:type="simple">Romania</named-content>; decimalLatitude: <named-content xmlns:xlink="http://www.w3.org/1999/xlink" content-type="dwc:decimalLatitude" xlink:type="simple">47.05</named-content>; decimalLongitude: <named-content xmlns:xlink="http://www.w3.org/1999/xlink" content-type="dwc:decimalLongitude" xlink:type="simple">27.384</named-content>; <bold>Record Level:</bold> type: <named-content xmlns:xlink="http://www.w3.org/1999/xlink" content-type="dwc:type" xlink:type="simple">PhysicalObject</named-content>; language: <named-content xmlns:xlink="http://www.w3.org/1999/xlink" content-type="dwc:language" xlink:type="simple">en</named-content>; institutionCode: <named-content xmlns:xlink="http://www.w3.org/1999/xlink" content-type="dwc:institutionCode" xlink:type="simple">MZLU</named-content>; basisOfRecord: <named-content xmlns:xlink="http://www.w3.org/1999/xlink" content-type="dwc:basisOfRecord" xlink:type="simple">PreservedSpecimen</named-content></p></list-item></list></tp:treatment-sec><tp:treatment-sec sec-type="Description"><title>Description</title><p>FEMALE holotype (Fig. <xref ref-type="fig" rid="F5637179">30</xref>). Body length 2.1 mm (paratype 1.9 mm). <italic>Head.</italic> Width/length in dorsal view 2.2, width/length in frontal view 1.3, POL/OOL 2.0, widths head/mesosoma 1.0, mouth width/malar space 1.0, malar space/eye height 0.8. <italic>Antenna.</italic> Scape length/eye height 1.0, pedicel+flagellum length/mesosoma width 1.2, length/width F1, F2, F3 2.1, 2.0, 1.5, clava length/width 3.3, lengths pedicel/F1 0.7, lengths F1/F2 0.9, F1/F3 1.1, lengths F1, F2, F3/clava 0.5, 0.6, 0.5, width F1/pedicel (dorsal view) 1.0, lengths antennal spicule/C3 0.3. <italic>Mesosoma.</italic> Length/width 1.4, mesoscutal mid-lobe length/width 0.9 (width measured in anterior part), mid-lobe with a weak median groove that is absent in anterior ¼, with six adnotaular setae on each side, lengths mesoscutum/mesoscutellum (measured medially) 1.2, lengths dorsellum/propodeum 0.8, mesoscutellum length/width 0.8, length/width of enclosed space between submedian grooves 2.6, distance between SMG/distance between SMG and SLG 1.3, propodeum with weak reticulation, propodeal callus with five setae. <italic>Fore wing.</italic> Costal cell length/width 10.0, lengths costal cell/marginal vein 1.2, lengths marginal/stigmal veins 2.9. <italic>Gaster.</italic> Semicircular, length/width 1.6, lengths gaster/mesosoma 1.2, Gt<sub>7</sub> length/width 0.3, lengths longest cercal seta/next longest seta 1.5, ovipositor sheaths not reaching apex of Gt<sub>7</sub>.</p><p>Colour. Mesoscutum metallic blue-green and mesoscutellum golden-green, scape yellowish-brown, pedicel and flagellum dark brown, tegulae black with metallic tinges, wing venation yellowish-white, coxae concolorous with body, trochanters dark brown, fore and mid femora dark brown with apex yellowish-brown, hind femur black with metallic tinge and apex yellowish-brown, tibiae yellowish-brown, tarsi with T1–3 yellowish-brown and T4 brown.</p><p>MALE. Unknown.</p></tp:treatment-sec><tp:treatment-sec sec-type="Diagnosis"><title>Diagnosis</title><p>Mesoscutellum 0.8× as long as wide, length/width of enclosed space between submedian grooves 2.6; mesoscutum bluish and mesoscutellum greenish; antennal clava 3.3× as long as wide.</p></tp:treatment-sec><tp:treatment-sec sec-type="Distribution"><title>Distribution</title><p>Germany and Romania.</p></tp:treatment-sec><tp:treatment-sec sec-type="Notes"><title>Notes</title><p>Holotype deposited in ZSM, paratype in MZLU.</p></tp:treatment-sec><tp:treatment-sec sec-type="Host"><title>Host</title><p>Unknown.</p></tp:treatment-sec><tp:treatment-sec><!--Section generated to contain objects referenced in tp:taxon-treatment.--><fig-group id="F5637179" position="float" orientation="portrait"><caption><p><italic><tp:taxon-name><tp:taxon-name-part taxon-name-part-type="genus" reg="Tetrastichus">Tetrastichus</tp:taxon-name-part> <tp:taxon-name-part taxon-name-part-type="species" reg="illydris">illydris</tp:taxon-name-part></tp:taxon-name></italic> sp. n.</p></caption><fig id="F5637184" position="float" orientation="portrait"><object-id xmlns:xlink="http://www.w3.org/1999/xlink" content-type="arpha" xlink:type="simple">D544A48A-F3D3-59F3-B90E-B5B91C58ADDB</object-id><object-id xmlns:xlink="http://www.w3.org/1999/xlink" content-type="doi" xlink:type="simple">10.3897/BDJ.8.e59177.figure30a</object-id><label>Figure 30a.</label><caption><p>Holotype female, lateral.</p></caption><graphic xmlns:xlink="http://www.w3.org/1999/xlink" xlink:href="bdj-08-e59177-g030_a.jpg" xlink:type="simple" position="float" orientation="portrait" id="oo_391284.jpg"><uri content-type="original_file" xlink:type="simple">https://binary.pensoft.net/fig/391284</uri></graphic></fig><fig id="F5637185" position="float" orientation="portrait"><object-id xmlns:xlink="http://www.w3.org/1999/xlink" content-type="arpha" xlink:type="simple">DA912364-63A4-5B65-A6EB-92540FAAAB14</object-id><object-id xmlns:xlink="http://www.w3.org/1999/xlink" content-type="doi" xlink:type="simple">10.3897/BDJ.8.e59177.figure30b</object-id><label>Figure 30b.</label><caption><p>Holotype female, dorsal.</p></caption><graphic xmlns:xlink="http://www.w3.org/1999/xlink" xlink:href="bdj-08-e59177-g030_b.jpg" xlink:type="simple" position="float" orientation="portrait" id="oo_391285.jpg"><uri content-type="original_file" xlink:type="simple">https://binary.pensoft.net/fig/391285</uri></graphic></fig></fig-group></tp:treatment-sec></tp:taxon-treatment>
