# Supplementary material for: A revision of European species of the genus Tetrastichus Haliday (Hymenoptera: Eulophidae) using integrative taxonomy
Source: Biodivers Data J. 2020 Dec 16;8:e59177. doi: 10.3897/BDJ.8.e59177 (PMC7758339; doi:10.3897/BDJ.8.e59177)
Supplement: XML Treatment for Tetrastichus marcusgrahami [file BDJ.8.e59177-treatment34.xml]

<!DOCTYPE tp:taxon-treatment
  PUBLIC "-//TaxonX//DTD Taxonomic Treatment Publishing DTD v0 20100105//EN" "tax-treatment-NSO.dtd">
<tp:taxon-treatment xmlns:tp="http://www.plazi.org/taxpub"><tp:treatment-meta><mixed-citation publication-type="journal"><person-group><name><surname>Hansson</surname><given-names>Christer</given-names></name><name><surname>Schmidt</surname><given-names>Stefan</given-names></name></person-group><article-title>A revision of European species of the genus <italic><tp:taxon-name><tp:taxon-name-part taxon-name-part-type="genus" reg="Tetrastichus">Tetrastichus</tp:taxon-name-part></tp:taxon-name></italic> Haliday (<tp:taxon-name><tp:taxon-name-part taxon-name-part-type="order">Hymenoptera</tp:taxon-name-part></tp:taxon-name>: <tp:taxon-name><tp:taxon-name-part taxon-name-part-type="family">Eulophidae</tp:taxon-name-part></tp:taxon-name>) using integrative taxonomy</article-title><source>Biodivers Data J</source><day>16</day><month>12</month><year>2020</year><volume>8</volume><pub-id pub-id-type="doi">10.3897/BDJ.8.e59177</pub-id></mixed-citation></tp:treatment-meta><tp:nomenclature><tp:taxon-name><object-id xmlns:xlink="http://www.w3.org/1999/xlink" content-type="arpha" xlink:type="simple">CB502DCC-E538-53DB-99D9-E186B97296E2</object-id><tp:taxon-name-part taxon-name-part-type="genus">Tetrastichus</tp:taxon-name-part> <tp:taxon-name-part taxon-name-part-type="species">marcusgrahami</tp:taxon-name-part><object-id xmlns:xlink="http://www.w3.org/1999/xlink" content-type="zoobank" xlink:type="simple" object-id-type="ZooBank">urn:lsid:zoobank.org:act:94214DE9-0044-432B-B3BC-5BF726C647B0</object-id></tp:taxon-name><tp:taxon-status xmlns:xlink="http://www.w3.org/1999/xlink" xlink:type="simple">sp. n.</tp:taxon-status></tp:nomenclature><tp:treatment-sec sec-type="Description"><title>Description</title><p>FEMALE holotype (Fig. <xref ref-type="fig" rid="F5637430">34</xref>). Body length 2.6 mm. <italic>Head.</italic> Width/length in dorsal view 2.4, width/length in frontal view 1.3, POL/OOL 1.3, head/mesosoma width 1.1, mouth width/malar space 1.9, malar space/eye height 0.8. <italic>Antenna.</italic> Scape length/eye height 1.0, pedicel+flagellum length/mesosoma width 1.1, length/width F1, F2, F3 1.8, 1.4, 1.2, clava length/width 2.8, lengths pedicel/F1 0.6, lengths F1/F2 1.2, F1/F3 1.3, lengths F1, F2, F3/clava 0.5, 0.5, 0.4, width F1/pedicel (dorsal view) 1.2, lengths antennal spicule/C3 0.2. <italic>Mesosoma.</italic> Length/width 1.5, mesoscutal mid-lobe length/width 1.0 (width measured in anterior part), mid-lobe with a weak median groove in median ⅓, with five adnotaular setae on each side, lengths mesoscutum/mesoscutellum (measured medially) 1.2, lengths dorsellum/propodeum 0.5, mesoscutellum length/width 1.1, length/width of enclosed space between submedian grooves 2.8, distance between SMG/distance between SMG and SLG 1.5, propodeum with strong reticulation in anterior ½, smooth in posterior ½, propodeal callus with five setae. <italic>Fore wing.</italic> Costal cell length/width 9.1, lengths costal cell/marginal vein 1.1, lengths marginal/stigmal veins 3.0. <italic>Gaster.</italic> Ovate, length/width 1.4, lengths gaster/mesosoma 1.1, Gt<sub>7</sub> length/width 0.6, lengths longest cercal seta/next longest seta 1.3, longest cercal seta curved, ovipositor sheaths not reaching apex of Gt<sub>7</sub>.</p><p>Colour. Body golden-green, scape golden-green, pedicel and flagellum dark brown, tegulae black with metallic tinges, wings hyaline, wing venation brown to fuscous, coxae and femora concolorous with body, trochanters blackish, tibiae yellowish-brown, tarsi dark brown.</p><p>MALE. Unknown.</p></tp:treatment-sec><tp:treatment-sec sec-type="Diagnosis"><title>Diagnosis</title><p>Mandibles as in <italic><tp:taxon-name><tp:taxon-name-part taxon-name-part-type="genus" reg="Tetrastichus">T.</tp:taxon-name-part> <tp:taxon-name-part taxon-name-part-type="species" reg="halidayi">halidayi</tp:taxon-name-part></tp:taxon-name></italic>, i.e. mandibles very large with outer tooth falcate and separated by a wide gap from the two small inner teeth (as in Figs. 2a and 65d); mouth opening large, 1.9× as wide as malar space. Differs from <italic><tp:taxon-name><tp:taxon-name-part taxon-name-part-type="genus" reg="Tetrastichus">T.</tp:taxon-name-part> <tp:taxon-name-part taxon-name-part-type="species" reg="halidayi">halidayi</tp:taxon-name-part></tp:taxon-name></italic> in having a shorter female gaster with ovipositor retracted and apex not reaching apical margin of gaster. Similar also to <italic><tp:taxon-name><tp:taxon-name-part taxon-name-part-type="genus" reg="Tetrastichus">T.</tp:taxon-name-part> <tp:taxon-name-part taxon-name-part-type="species" reg="cyprus">cyprus</tp:taxon-name-part></tp:taxon-name></italic>, from which it differs in antennal characters as indicated in the key.</p></tp:treatment-sec><tp:treatment-sec sec-type="Etymology"><title>Etymology</title><p>Named after collector of type specimen, Marcus William Robert de Vere Graham.</p></tp:treatment-sec><tp:treatment-sec sec-type="Distribution"><title>Distribution</title><p>United Kingdom.</p></tp:treatment-sec><tp:treatment-sec sec-type="Notes"><title>Notes</title><p>The head of the holotype is detached and glued separately on a card and the right antennal flagellum is missing (deposited in NHM).</p></tp:treatment-sec><tp:treatment-sec sec-type="Host"><title>Host</title><p>Unknown.</p></tp:treatment-sec><tp:treatment-sec sec-type="Material examined"><title>Material examined</title><p>Holotype ♀ “ENGLAND: Lancashire, Freshfield (3) (Area I), 3.vi.1959”, “M.W.R. de V. Graham coll., BMNH(E) 1995-489” (NHM).</p></tp:treatment-sec><tp:treatment-sec><!--Section generated to contain objects referenced in tp:taxon-treatment.--><fig-group id="F5637430" position="float" orientation="portrait"><caption><p><italic><tp:taxon-name><tp:taxon-name-part taxon-name-part-type="genus" reg="Tetrastichus">Tetrastichus</tp:taxon-name-part> <tp:taxon-name-part taxon-name-part-type="species" reg="marcusgrahami">marcusgrahami</tp:taxon-name-part></tp:taxon-name></italic> sp. n.</p></caption><fig id="F5637435" position="float" orientation="portrait"><object-id xmlns:xlink="http://www.w3.org/1999/xlink" content-type="arpha" xlink:type="simple">CD54A530-242A-5BA9-94CC-CA342DA50014</object-id><object-id xmlns:xlink="http://www.w3.org/1999/xlink" content-type="doi" xlink:type="simple">10.3897/BDJ.8.e59177.figure34a</object-id><label>Figure 34a.</label><caption><p>Holotype female, lateral (excl. head).</p></caption><graphic xmlns:xlink="http://www.w3.org/1999/xlink" xlink:href="bdj-08-e59177-g034_a.jpg" xlink:type="simple" position="float" orientation="portrait" id="oo_391421.jpg"><uri content-type="original_file" xlink:type="simple">https://binary.pensoft.net/fig/391421</uri></graphic></fig><fig id="F5637436" position="float" orientation="portrait"><object-id xmlns:xlink="http://www.w3.org/1999/xlink" content-type="arpha" xlink:type="simple">BAE0ABF5-5957-505C-AC10-10BC7F6A1856</object-id><object-id xmlns:xlink="http://www.w3.org/1999/xlink" content-type="doi" xlink:type="simple">10.3897/BDJ.8.e59177.figure34b</object-id><label>Figure 34b.</label><caption><p>Holotype female, dorsal (excl. head).</p></caption><graphic xmlns:xlink="http://www.w3.org/1999/xlink" xlink:href="bdj-08-e59177-g034_b.jpg" xlink:type="simple" position="float" orientation="portrait" id="oo_391422.jpg"><uri content-type="original_file" xlink:type="simple">https://binary.pensoft.net/fig/391422</uri></graphic></fig><fig id="F5637437" position="float" orientation="portrait"><object-id xmlns:xlink="http://www.w3.org/1999/xlink" content-type="arpha" xlink:type="simple">A5C077D8-D7A5-50A5-8320-FDBBE25C7150</object-id><object-id xmlns:xlink="http://www.w3.org/1999/xlink" content-type="doi" xlink:type="simple">10.3897/BDJ.8.e59177.figure34c</object-id><label>Figure 34c.</label><caption><p>Holotype female, head frontal.</p></caption><graphic xmlns:xlink="http://www.w3.org/1999/xlink" xlink:href="bdj-08-e59177-g034_c.jpg" xlink:type="simple" position="float" orientation="portrait" id="oo_391423.jpg"><uri content-type="original_file" xlink:type="simple">https://binary.pensoft.net/fig/391423</uri></graphic></fig><fig id="F5637438" position="float" orientation="portrait"><object-id xmlns:xlink="http://www.w3.org/1999/xlink" content-type="arpha" xlink:type="simple">CD0F54B9-D4C3-54D1-B02D-0F95B78E1245</object-id><object-id xmlns:xlink="http://www.w3.org/1999/xlink" content-type="doi" xlink:type="simple">10.3897/BDJ.8.e59177.figure34d</object-id><label>Figure 34d.</label><caption><p>Holotype female, head and antenna lateral.</p></caption><graphic xmlns:xlink="http://www.w3.org/1999/xlink" xlink:href="bdj-08-e59177-g034_d.jpg" xlink:type="simple" position="float" orientation="portrait" id="oo_391424.jpg"><uri content-type="original_file" xlink:type="simple">https://binary.pensoft.net/fig/391424</uri></graphic></fig></fig-group></tp:treatment-sec></tp:taxon-treatment>
