# Supplementary material for: A revision of European species of the genus Tetrastichus Haliday (Hymenoptera: Eulophidae) using integrative taxonomy
Source: Biodivers Data J. 2020 Dec 16;8:e59177. doi: 10.3897/BDJ.8.e59177 (PMC7758339; doi:10.3897/BDJ.8.e59177)
Supplement: XML Treatment for Tetrastichus splendens [file BDJ.8.e59177-treatment35.xml]

<!DOCTYPE tp:taxon-treatment
  PUBLIC "-//TaxonX//DTD Taxonomic Treatment Publishing DTD v0 20100105//EN" "tax-treatment-NSO.dtd">
<tp:taxon-treatment xmlns:tp="http://www.plazi.org/taxpub"><tp:treatment-meta><mixed-citation publication-type="journal"><person-group><name><surname>Hansson</surname><given-names>Christer</given-names></name><name><surname>Schmidt</surname><given-names>Stefan</given-names></name></person-group><article-title>A revision of European species of the genus <italic><tp:taxon-name><tp:taxon-name-part taxon-name-part-type="genus" reg="Tetrastichus">Tetrastichus</tp:taxon-name-part></tp:taxon-name></italic> Haliday (<tp:taxon-name><tp:taxon-name-part taxon-name-part-type="order">Hymenoptera</tp:taxon-name-part></tp:taxon-name>: <tp:taxon-name><tp:taxon-name-part taxon-name-part-type="family">Eulophidae</tp:taxon-name-part></tp:taxon-name>) using integrative taxonomy</article-title><source>Biodivers Data J</source><day>16</day><month>12</month><year>2020</year><volume>8</volume><pub-id pub-id-type="doi">10.3897/BDJ.8.e59177</pub-id></mixed-citation></tp:treatment-meta><tp:nomenclature><tp:taxon-name><object-id xmlns:xlink="http://www.w3.org/1999/xlink" content-type="arpha" xlink:type="simple">39C85AF5-ABAC-56A2-8BBA-AAA6FDD266C9</object-id><tp:taxon-name-part taxon-name-part-type="genus">Tetrastichus</tp:taxon-name-part> <tp:taxon-name-part taxon-name-part-type="species">splendens</tp:taxon-name-part><object-id xmlns:xlink="http://www.w3.org/1999/xlink" content-type="zoobank" xlink:type="simple" object-id-type="ZooBank">urn:lsid:zoobank.org:act:F8D4BA07-CC57-4062-9C4E-4E71BD04C6E4</object-id></tp:taxon-name><tp:taxon-status xmlns:xlink="http://www.w3.org/1999/xlink" xlink:type="simple">sp. n.</tp:taxon-status></tp:nomenclature><tp:treatment-sec sec-type="Description"><title>Description</title><p>FEMALE holotype (Fig. <xref ref-type="fig" rid="F5637443">35</xref>). Body length 2.3 mm. <italic>Head.</italic> Width/length in dorsal view 2.3, width/length in frontal view 1.2, POL/OOL 2.1, widths head/mesosoma 1.0, mouth width/malar space 1.0, malar space/eye height 0.9. <italic>Antenna.</italic> Scape length/eye height 1.1, pedicel+flagellum length/mesosoma width 1.1, length/width F1, F2, F3 1.7, 1.6, 1.3, clava length/width 2.5, lengths pedicel/F1 0.7, lengths F1/F2 1.1, F1/F3 1.3, lengths F1, F2, F3/clava 0.5, 0.5, 0.4, width F1/pedicel (dorsal view) 1.2, lengths antennal spicule/C3 0.1. <italic>Mesosoma.</italic> Length/width 1.5, mesoscutal mid-lobe length/width 0.9 (width measured in anterior part), mid-lobe with a weak median groove that is missing in anterior ¼, with four adnotaular setae on each side, lengths mesoscutum/mesoscutellum (measured medially) 1.3, mesoscutellum length/width 1.1, length/width of enclosed space between submedian grooves 3.5, distance between SMG/distance between SMG and SLG 1.1, lengths dorsellum/propodeum 0.5, propodeum with strong reticulation, propodeal callus with five setae. <italic>Fore wing.</italic> Costal cell length/width 8.8, lengths costal cell/marginal vein 1.2, lengths marginal/stigmal veins 2.2. <italic>Gaster.</italic> Semicircular, length/width 1.2, lengths gaster/mesosoma 1.0, Gt<sub>7</sub> length/width 0.5, lengths longest cercal seta/next longest seta 1.3, longest cercal seta straight, ovipositor sheaths not reaching apex of Gt<sub>7</sub>.</p><p>Colour. Body golden-green, scape yellow, pedicel yellowish-brown, flagellum dark brown, tegulae black with metallic tinges, wings hyaline, wing venation yellowish-white, coxae concolorous with body, trochanters dark brown, femora dark brown with golden-green tinges and with apex yellowish-brown, fore tarsus dark yellowish-brown, mid and hind tarsi yellowish-brown with T4 dark brown.</p><p>MALE. Unknown.</p></tp:treatment-sec><tp:treatment-sec sec-type="Diagnosis"><title>Diagnosis</title><p>Flagellum short and stout, length/width F1, F2, F2, clava: 1.7, 1.6, 1.3, 2.5; malar space 0.9× eye height; mesoscutellum with ratio length/width of enclosed space between submedian grooves 3.5.</p></tp:treatment-sec><tp:treatment-sec sec-type="Etymology"><title>Etymology</title><p>Named for the shiny appearance, from the Latin <italic><tp:taxon-name><tp:taxon-name-part taxon-name-part-type="genus" reg="Tetrastichus"/><tp:taxon-name-part taxon-name-part-type="species" reg="splendens">splendens</tp:taxon-name-part></tp:taxon-name></italic> = shiny.</p></tp:treatment-sec><tp:treatment-sec sec-type="Distribution"><title>Distribution</title><p>Sweden.</p></tp:treatment-sec><tp:treatment-sec sec-type="Host"><title>Host</title><p>Unknown.</p></tp:treatment-sec><tp:treatment-sec sec-type="Material examined"><title>Material examined</title><p>Holotype ♀ ”SWEDEN, Skåne, Lund V., RN 1334/6176, 24.vi.1983, C. Hansson” (MZLU).</p></tp:treatment-sec><tp:treatment-sec><!--Section generated to contain objects referenced in tp:taxon-treatment.--><fig-group id="F5637443" position="float" orientation="portrait"><caption><p><italic><tp:taxon-name><tp:taxon-name-part taxon-name-part-type="genus" reg="Tetrastichus">Tetrastichus</tp:taxon-name-part> <tp:taxon-name-part taxon-name-part-type="species" reg="splendens">splendens</tp:taxon-name-part></tp:taxon-name></italic> sp. n.</p></caption><fig id="F5637448" position="float" orientation="portrait"><object-id xmlns:xlink="http://www.w3.org/1999/xlink" content-type="arpha" xlink:type="simple">27BA1C60-C751-5121-ADBE-C24310CA1881</object-id><object-id xmlns:xlink="http://www.w3.org/1999/xlink" content-type="doi" xlink:type="simple">10.3897/BDJ.8.e59177.figure35a</object-id><label>Figure 35a.</label><caption><p>Holotype female, lateral.</p></caption><graphic xmlns:xlink="http://www.w3.org/1999/xlink" xlink:href="bdj-08-e59177-g035_a.jpg" xlink:type="simple" position="float" orientation="portrait" id="oo_391430.jpg"><uri content-type="original_file" xlink:type="simple">https://binary.pensoft.net/fig/391430</uri></graphic></fig><fig id="F5637449" position="float" orientation="portrait"><object-id xmlns:xlink="http://www.w3.org/1999/xlink" content-type="arpha" xlink:type="simple">3228C9C2-B720-543D-B3DA-E39AB3727670</object-id><object-id xmlns:xlink="http://www.w3.org/1999/xlink" content-type="doi" xlink:type="simple">10.3897/BDJ.8.e59177.figure35b</object-id><label>Figure 35b.</label><caption><p>Holotype female, dorsal.</p></caption><graphic xmlns:xlink="http://www.w3.org/1999/xlink" xlink:href="bdj-08-e59177-g035_b.jpg" xlink:type="simple" position="float" orientation="portrait" id="oo_391431.jpg"><uri content-type="original_file" xlink:type="simple">https://binary.pensoft.net/fig/391431</uri></graphic></fig></fig-group></tp:treatment-sec></tp:taxon-treatment>
