# Supplementary material for: A revision of European species of the genus Tetrastichus Haliday (Hymenoptera: Eulophidae) using integrative taxonomy
Source: Biodivers Data J. 2020 Dec 16;8:e59177. doi: 10.3897/BDJ.8.e59177 (PMC7758339; doi:10.3897/BDJ.8.e59177)
Supplement: XML Treatment for Tetrastichus clito [file BDJ.8.e59177-treatment43.xml]

<!DOCTYPE tp:taxon-treatment
  PUBLIC "-//TaxonX//DTD Taxonomic Treatment Publishing DTD v0 20100105//EN" "tax-treatment-NSO.dtd">
<tp:taxon-treatment xmlns:tp="http://www.plazi.org/taxpub"><tp:treatment-meta><mixed-citation publication-type="journal"><person-group><name><surname>Hansson</surname><given-names>Christer</given-names></name><name><surname>Schmidt</surname><given-names>Stefan</given-names></name></person-group><article-title>A revision of European species of the genus <italic><tp:taxon-name><tp:taxon-name-part taxon-name-part-type="genus" reg="Tetrastichus">Tetrastichus</tp:taxon-name-part></tp:taxon-name></italic> Haliday (<tp:taxon-name><tp:taxon-name-part taxon-name-part-type="order">Hymenoptera</tp:taxon-name-part></tp:taxon-name>: <tp:taxon-name><tp:taxon-name-part taxon-name-part-type="family">Eulophidae</tp:taxon-name-part></tp:taxon-name>) using integrative taxonomy</article-title><source>Biodivers Data J</source><day>16</day><month>12</month><year>2020</year><volume>8</volume><pub-id pub-id-type="doi">10.3897/BDJ.8.e59177</pub-id></mixed-citation></tp:treatment-meta><tp:nomenclature><tp:taxon-name><object-id xmlns:xlink="http://www.w3.org/1999/xlink" content-type="arpha" xlink:type="simple">BCA19439-915C-5CC3-A61F-20387CCDFD99</object-id><tp:taxon-name-part taxon-name-part-type="genus">Tetrastichus</tp:taxon-name-part> <tp:taxon-name-part taxon-name-part-type="species">clito</tp:taxon-name-part></tp:taxon-name><tp:taxon-authority>(Walker, 1840)</tp:taxon-authority><tp:nomenclature-citation-list><tp:nomenclature-citation><tp:taxon-name><tp:taxon-name-part taxon-name-part-type="genus">Tetrastichus</tp:taxon-name-part> <tp:taxon-name-part taxon-name-part-type="species">clito</tp:taxon-name-part></tp:taxon-name><comment><italic><tp:taxon-name><tp:taxon-name-part taxon-name-part-type="genus" reg="Cirrospilus">Cirrospilus</tp:taxon-name-part></tp:taxon-name> Clito <xref ref-type="bibr" rid="B6032882">Walker 1840</xref></italic><xref ref-type="fig" rid="F5650224">42</xref><italic><tp:taxon-name><tp:taxon-name-part taxon-name-part-type="genus" reg="Aprostocetus">Aprostocetus</tp:taxon-name-part></tp:taxon-name></italic><xref ref-type="bibr" rid="B5635704">Graham 1961</xref><italic><tp:taxon-name><tp:taxon-name-part taxon-name-part-type="genus" reg="Tetrastichus">Tetrastichus</tp:taxon-name-part></tp:taxon-name></italic><xref ref-type="bibr" rid="B6032546">Peck 1963</xref></comment></tp:nomenclature-citation><tp:nomenclature-citation><tp:taxon-name><tp:taxon-name-part taxon-name-part-type="genus" reg="Eulophus">Eulophus</tp:taxon-name-part> <tp:taxon-name-part taxon-name-part-type="species" reg="cassidae">cassidae</tp:taxon-name-part></tp:taxon-name><comment><xref ref-type="bibr" rid="B6032564">Dufour 1846</xref>:20. Syntypes not located. Synonymised by <xref ref-type="bibr" rid="B5574975">Graham 1991</xref>:267.</comment></tp:nomenclature-citation><tp:nomenclature-citation><tp:taxon-name>
                <tp:taxon-name-part taxon-name-part-type="genus" reg="Entedon">Entedon</tp:taxon-name-part>
              </tp:taxon-name><comment><xref ref-type="bibr" rid="B6032522">Ratzeburg 1852</xref>:248. Type material destroyed <xref ref-type="bibr" rid="B5574975">Graham 1991</xref>:267. Synonymised by <xref ref-type="bibr" rid="B5574975">Graham 1991</xref>:267.</comment></tp:nomenclature-citation></tp:nomenclature-citation-list></tp:nomenclature><tp:treatment-sec sec-type="Description"><title>Description</title><p>See <xref ref-type="bibr" rid="B5574975">Graham (1991)</xref>.</p></tp:treatment-sec><tp:treatment-sec sec-type="Diagnosis"><title>Diagnosis</title><p>Female antenna short, at most 1.1× as long as width of mesoscutum; mesoscutellum with distance between submedian grooves 1.5× the distance between submedian and sublateral grooves; female gaster short ovate, 1.5× as long as wide.</p></tp:treatment-sec><tp:treatment-sec sec-type="Distribution"><title>Distribution</title><p>(Former) Czechoslovakia, France, Germany, United Kingdom, Canada (<xref ref-type="bibr" rid="B5574975">Graham 1991</xref>) and Sweden (<xref ref-type="bibr" rid="B5635744">Hedqvist 2003</xref>).</p></tp:treatment-sec><tp:treatment-sec sec-type="Ecology"><title>Ecology</title><sec sec-type="Host"><title>Host</title><p><italic><tp:taxon-name><tp:taxon-name-part taxon-name-part-type="genus" reg="Cassida">Cassida</tp:taxon-name-part> <tp:taxon-name-part taxon-name-part-type="species" reg="murraea">murraea</tp:taxon-name-part></tp:taxon-name></italic> L., <italic><tp:taxon-name><tp:taxon-name-part taxon-name-part-type="genus" reg="Cassida">C.</tp:taxon-name-part> <tp:taxon-name-part taxon-name-part-type="species" reg="rubiginosa">rubiginosa</tp:taxon-name-part></tp:taxon-name></italic> Müller, <italic><tp:taxon-name><tp:taxon-name-part taxon-name-part-type="genus" reg="Cassida">C.</tp:taxon-name-part> <tp:taxon-name-part taxon-name-part-type="species" reg="deflorata">deflorata</tp:taxon-name-part></tp:taxon-name></italic> Suffrian (<xref ref-type="bibr" rid="B5574975">Graham 1991</xref>), <italic><tp:taxon-name><tp:taxon-name-part taxon-name-part-type="genus" reg="Cassida">C.</tp:taxon-name-part> <tp:taxon-name-part taxon-name-part-type="species" reg="humeralis">humeralis</tp:taxon-name-part></tp:taxon-name></italic> Kraatz (<bold>new record</bold>). All hosts are <tp:taxon-name><tp:taxon-name-part taxon-name-part-type="order">Coleoptera</tp:taxon-name-part></tp:taxon-name>: <tp:taxon-name><tp:taxon-name-part taxon-name-part-type="family">Chrysomelidae</tp:taxon-name-part></tp:taxon-name>.</p></sec></tp:treatment-sec><tp:treatment-sec sec-type="Material examined"><title>Material examined</title><p>Type material: lectotype ♂ of C. Clito (NHM, type no. 5.1943). Additional material (28♀ 5♂): (former) Czechoslovakia 1♀ (NHM), France 14♀ 2♂ ex <italic><tp:taxon-name><tp:taxon-name-part taxon-name-part-type="genus" reg="Cassida">Cassida</tp:taxon-name-part> <tp:taxon-name-part taxon-name-part-type="species" reg="humeralis">humeralis</tp:taxon-name-part></tp:taxon-name></italic> (GD), 2♀ (GD, NHM), Sweden 5♀ (NHM, SMTP), United Kingdom 6♀ 3♂ (NHM).</p></tp:treatment-sec><tp:treatment-sec><!--Section generated to contain objects referenced in tp:taxon-treatment.--><fig-group id="F5650224" position="float" orientation="portrait"><caption><p><italic><tp:taxon-name><tp:taxon-name-part taxon-name-part-type="genus" reg="Tetrastichus">Tetrastichus</tp:taxon-name-part> <tp:taxon-name-part taxon-name-part-type="species" reg="clito">clito</tp:taxon-name-part></tp:taxon-name></italic> (Walker)</p></caption><fig id="F5650229" position="float" orientation="portrait"><object-id xmlns:xlink="http://www.w3.org/1999/xlink" content-type="arpha" xlink:type="simple">3D650AD3-5E46-532B-9E26-2F2FD6B76DA9</object-id><object-id xmlns:xlink="http://www.w3.org/1999/xlink" content-type="doi" xlink:type="simple">10.3897/BDJ.8.e59177.figure42a</object-id><label>Figure 42a.</label><caption><p>Lectotype male, dorsal.</p></caption><graphic xmlns:xlink="http://www.w3.org/1999/xlink" xlink:href="bdj-08-e59177-g042_a.jpg" xlink:type="simple" position="float" orientation="portrait" id="oo_392406.jpg"><uri content-type="original_file" xlink:type="simple">https://binary.pensoft.net/fig/392406</uri></graphic></fig><fig id="F5650230" position="float" orientation="portrait"><object-id xmlns:xlink="http://www.w3.org/1999/xlink" content-type="arpha" xlink:type="simple">2C501E9B-E9CC-594B-B50F-9898821D9149</object-id><object-id xmlns:xlink="http://www.w3.org/1999/xlink" content-type="doi" xlink:type="simple">10.3897/BDJ.8.e59177.figure42b</object-id><label>Figure 42b.</label><caption><p>Nontype female, lateral.</p></caption><graphic xmlns:xlink="http://www.w3.org/1999/xlink" xlink:href="bdj-08-e59177-g042_b.jpg" xlink:type="simple" position="float" orientation="portrait" id="oo_392407.jpg"><uri content-type="original_file" xlink:type="simple">https://binary.pensoft.net/fig/392407</uri></graphic></fig><fig id="F5650231" position="float" orientation="portrait"><object-id xmlns:xlink="http://www.w3.org/1999/xlink" content-type="arpha" xlink:type="simple">583BC964-9A45-5BEE-8A7B-003DAD84D35C</object-id><object-id xmlns:xlink="http://www.w3.org/1999/xlink" content-type="doi" xlink:type="simple">10.3897/BDJ.8.e59177.figure42c</object-id><label>Figure 42c.</label><caption><p>Nontype female, dorsal.</p></caption><graphic xmlns:xlink="http://www.w3.org/1999/xlink" xlink:href="bdj-08-e59177-g042_c.jpg" xlink:type="simple" position="float" orientation="portrait" id="oo_392408.jpg"><uri content-type="original_file" xlink:type="simple">https://binary.pensoft.net/fig/392408</uri></graphic></fig><fig id="F5650232" position="float" orientation="portrait"><object-id xmlns:xlink="http://www.w3.org/1999/xlink" content-type="arpha" xlink:type="simple">EDFFC3E2-073D-56CE-9298-EE8496CF25FF</object-id><object-id xmlns:xlink="http://www.w3.org/1999/xlink" content-type="doi" xlink:type="simple">10.3897/BDJ.8.e59177.figure42d</object-id><label>Figure 42d.</label><caption><p>Nontype female, head frontal.</p></caption><graphic xmlns:xlink="http://www.w3.org/1999/xlink" xlink:href="bdj-08-e59177-g042_d.jpg" xlink:type="simple" position="float" orientation="portrait" id="oo_392409.jpg"><uri content-type="original_file" xlink:type="simple">https://binary.pensoft.net/fig/392409</uri></graphic></fig><fig id="F5650233" position="float" orientation="portrait"><object-id xmlns:xlink="http://www.w3.org/1999/xlink" content-type="arpha" xlink:type="simple">789F42FB-8188-5675-8185-5AB595FBE1DC</object-id><object-id xmlns:xlink="http://www.w3.org/1999/xlink" content-type="doi" xlink:type="simple">10.3897/BDJ.8.e59177.figure42e</object-id><label>Figure 42e.</label><caption><p>Nontype male, head and antenna, lateral.</p></caption><graphic xmlns:xlink="http://www.w3.org/1999/xlink" xlink:href="bdj-08-e59177-g042_e.jpg" xlink:type="simple" position="float" orientation="portrait" id="oo_392410.jpg"><uri content-type="original_file" xlink:type="simple">https://binary.pensoft.net/fig/392410</uri></graphic></fig></fig-group></tp:treatment-sec><ref-list><ref id="B6032882"><element-citation xmlns:xlink="http://www.w3.org/1999/xlink" publication-type="article" xlink:type="simple"><person-group person-group-type="author"><name name-style="western"><surname>Walker</surname><given-names>F</given-names></name></person-group><year>1840</year><article-title>Descriptions of British Chalcidites</article-title><source>Annals of Natural History</source><volume>4</volume><fpage>29</fpage><lpage>32</lpage><pub-id pub-id-type="doi">10.1080/00222934009512449</pub-id></element-citation></ref><ref id="B5635704"><element-citation xmlns:xlink="http://www.w3.org/1999/xlink" publication-type="article" xlink:type="simple"><person-group person-group-type="author"><name name-style="western"><surname>Graham</surname><given-names>M. W. R. de V.</given-names></name></person-group><year>1961</year><article-title>The genus <italic><tp:taxon-name><tp:taxon-name-part taxon-name-part-type="genus" reg="Aprostocetus">Aprostocetus</tp:taxon-name-part></tp:taxon-name></italic> Westwood sensu lato (Hym., <tp:taxon-name><tp:taxon-name-part taxon-name-part-type="family">Eulophidae</tp:taxon-name-part></tp:taxon-name>) notes on the synonymy of European species</article-title><source>Entomologist's Monthly Magazine</source><volume>97</volume><fpage>34</fpage><lpage>64</lpage></element-citation></ref><ref id="B6032546"><element-citation xmlns:xlink="http://www.w3.org/1999/xlink" publication-type="article" xlink:type="simple"><person-group person-group-type="author"><name name-style="western"><surname>Peck</surname><given-names>Oswald</given-names></name></person-group><year>1963</year><article-title>A catalogue of the Nearctic <tp:taxon-name><tp:taxon-name-part taxon-name-part-type="superfamily">Chalcidoidea</tp:taxon-name-part></tp:taxon-name> (<tp:taxon-name><tp:taxon-name-part taxon-name-part-type="class">Insecta</tp:taxon-name-part></tp:taxon-name>: <tp:taxon-name><tp:taxon-name-part taxon-name-part-type="order">Hymenoptera</tp:taxon-name-part></tp:taxon-name>)</article-title><source>Memoirs of the Entomological Society of Canada</source><volume>95</volume><issue>S30</issue><fpage>5</fpage><lpage>1092</lpage><uri xlink:type="simple">https://www.cambridge.org/core/product/identifier/S0071075X00000606/type/journal_article</uri><pub-id pub-id-type="doi">10.4039/entm9530fv</pub-id></element-citation></ref><ref id="B6032564"><element-citation xmlns:xlink="http://www.w3.org/1999/xlink" publication-type="article" xlink:type="simple"><person-group person-group-type="author"><name name-style="western"><surname>Dufour</surname><given-names>L</given-names></name></person-group><year>1846</year><article-title>Description des galles de Verbascum et de Scrophularia et des insectes, qui l'habitent, pour servir à l'histoire du parasitisme.</article-title><source>Annales des Sciences Naturelles</source><volume>(3) 5</volume><fpage>4</fpage><lpage>24</lpage></element-citation></ref><ref id="B5574975"><element-citation xmlns:xlink="http://www.w3.org/1999/xlink" publication-type="article" xlink:type="simple"><person-group person-group-type="author"><name name-style="western"><surname>Graham</surname><given-names>Marcus William Robert de Vere</given-names></name></person-group><year>1991</year><article-title>A reclassification of the European <tp:taxon-name><tp:taxon-name-part taxon-name-part-type="subfamily">Tetrastichinae</tp:taxon-name-part></tp:taxon-name> (<tp:taxon-name><tp:taxon-name-part taxon-name-part-type="order">Hymenoptera</tp:taxon-name-part></tp:taxon-name>: <tp:taxon-name><tp:taxon-name-part taxon-name-part-type="family">Eulophidae</tp:taxon-name-part></tp:taxon-name>): Revision of the remaining genera</article-title><source>Memoirs of the American Entomological Institute</source><volume>49</volume><fpage>1</fpage><lpage>322</lpage></element-citation></ref><ref id="B6032522"><element-citation xmlns:xlink="http://www.w3.org/1999/xlink" publication-type="book" xlink:type="simple"><person-group person-group-type="author"><name name-style="western"><surname>Ratzeburg</surname><given-names>J. T. C.</given-names></name></person-group><year>1852</year><source>Die Ichneumonen der Forstinsecten in forstlicher und entomologischer Beziehung</source><publisher-name>Nicolaische Buchhandlung</publisher-name><publisher-loc>Berlin</publisher-loc></element-citation></ref><ref id="B5635744"><element-citation xmlns:xlink="http://www.w3.org/1999/xlink" publication-type="article" xlink:type="simple"><person-group person-group-type="author"><name name-style="western"><surname>Hedqvist</surname><given-names>KJ</given-names></name></person-group><year>2003</year><article-title>Katalog över svenska <tp:taxon-name><tp:taxon-name-part taxon-name-part-type="superfamily">Chalcidoidea</tp:taxon-name-part></tp:taxon-name></article-title><source>Entomologisk Tidskrift</source><volume>124</volume><fpage>73</fpage><lpage>133</lpage></element-citation></ref></ref-list></tp:taxon-treatment>
