# Supplementary material for: A revision of European species of the genus Tetrastichus Haliday (Hymenoptera: Eulophidae) using integrative taxonomy
Source: Biodivers Data J. 2020 Dec 16;8:e59177. doi: 10.3897/BDJ.8.e59177 (PMC7758339; doi:10.3897/BDJ.8.e59177)
Supplement: XML Treatment for Tetrastichus epilachnae [file BDJ.8.e59177-treatment47.xml]

<!DOCTYPE tp:taxon-treatment
  PUBLIC "-//TaxonX//DTD Taxonomic Treatment Publishing DTD v0 20100105//EN" "tax-treatment-NSO.dtd">
<tp:taxon-treatment xmlns:tp="http://www.plazi.org/taxpub"><tp:treatment-meta><mixed-citation publication-type="journal"><person-group><name><surname>Hansson</surname><given-names>Christer</given-names></name><name><surname>Schmidt</surname><given-names>Stefan</given-names></name></person-group><article-title>A revision of European species of the genus <italic><tp:taxon-name><tp:taxon-name-part taxon-name-part-type="genus" reg="Tetrastichus">Tetrastichus</tp:taxon-name-part></tp:taxon-name></italic> Haliday (<tp:taxon-name><tp:taxon-name-part taxon-name-part-type="order">Hymenoptera</tp:taxon-name-part></tp:taxon-name>: <tp:taxon-name><tp:taxon-name-part taxon-name-part-type="family">Eulophidae</tp:taxon-name-part></tp:taxon-name>) using integrative taxonomy</article-title><source>Biodivers Data J</source><day>16</day><month>12</month><year>2020</year><volume>8</volume><pub-id pub-id-type="doi">10.3897/BDJ.8.e59177</pub-id></mixed-citation></tp:treatment-meta><tp:nomenclature><tp:taxon-name><object-id xmlns:xlink="http://www.w3.org/1999/xlink" content-type="arpha" xlink:type="simple">6635A644-FD51-5F98-A2A7-6C77A1833B5C</object-id><tp:taxon-name-part taxon-name-part-type="genus">Tetrastichus</tp:taxon-name-part> <tp:taxon-name-part taxon-name-part-type="species">epilachnae</tp:taxon-name-part></tp:taxon-name><tp:taxon-authority>(Giard, 1896)</tp:taxon-authority><tp:nomenclature-citation-list><tp:nomenclature-citation><tp:taxon-name><tp:taxon-name-part taxon-name-part-type="genus" reg="Lygellus">Lygellus</tp:taxon-name-part> <tp:taxon-name-part taxon-name-part-type="species" reg="epilachnae">epilachnae</tp:taxon-name-part></tp:taxon-name><comment><xref ref-type="bibr" rid="B6032573">Giard 1896</xref>:839. Type material not located. Transferred to <italic><tp:taxon-name><tp:taxon-name-part taxon-name-part-type="genus" reg="Tetrastichus">Tetrastichus</tp:taxon-name-part></tp:taxon-name></italic> by <xref ref-type="bibr" rid="B5635653">Domenichini 1966</xref>:92.</comment></tp:nomenclature-citation><tp:nomenclature-citation><tp:taxon-name><tp:taxon-name-part taxon-name-part-type="genus" reg="Tetrastichus">Tetrastichus</tp:taxon-name-part> <tp:taxon-name-part taxon-name-part-type="species" reg="Jablonowskii">Jablonowskii</tp:taxon-name-part></tp:taxon-name><comment><xref ref-type="bibr" rid="B6032891">Szelenyi 1940</xref>:85, 86–88. Type material destroyed <xref ref-type="bibr" rid="B5574975">Graham 1991</xref>:270. Synonymised by <xref ref-type="bibr" rid="B5574975">Graham 1991</xref>:269.</comment></tp:nomenclature-citation></tp:nomenclature-citation-list></tp:nomenclature><tp:treatment-sec sec-type="Description"><title>Description</title><p>See <xref ref-type="bibr" rid="B5574975">Graham (1991)</xref>.</p></tp:treatment-sec><tp:treatment-sec sec-type="Diagnosis"><title>Diagnosis</title><p>Very similar to <italic><tp:taxon-name><tp:taxon-name-part taxon-name-part-type="genus" reg="Tetrastichus">T.</tp:taxon-name-part> <tp:taxon-name-part taxon-name-part-type="species" reg="clito">clito</tp:taxon-name-part></tp:taxon-name></italic> , female differs in having a longer and more acute gaster; hosts are different (<xref ref-type="bibr" rid="B5574975">Graham 1991</xref>).</p></tp:treatment-sec><tp:treatment-sec sec-type="Distribution"><title>Distribution</title><p>France, Hungary, Sweden (<xref ref-type="bibr" rid="B5574975">Graham 1991</xref>).</p></tp:treatment-sec><tp:treatment-sec sec-type="Ecology"><title>Ecology</title><sec sec-type="Host"><title>Host</title><p><italic><tp:taxon-name><tp:taxon-name-part taxon-name-part-type="genus" reg="Epilachna">Epilachna</tp:taxon-name-part> <tp:taxon-name-part taxon-name-part-type="species" reg="argus">argus</tp:taxon-name-part></tp:taxon-name></italic> (Geoffroy in Fourcroy), <italic><tp:taxon-name><tp:taxon-name-part taxon-name-part-type="genus" reg="Epilachna">E.</tp:taxon-name-part> <tp:taxon-name-part taxon-name-part-type="species" reg="chrysomelina">chrysomelina</tp:taxon-name-part></tp:taxon-name></italic> F., <italic><tp:taxon-name><tp:taxon-name-part taxon-name-part-type="genus" reg="Subcoccinella">Subcoccinella</tp:taxon-name-part> <tp:taxon-name-part taxon-name-part-type="species" reg="vigintiquattropunctata">vigintiquattropunctata</tp:taxon-name-part></tp:taxon-name></italic> L. (<tp:taxon-name><tp:taxon-name-part taxon-name-part-type="order">Coleoptera</tp:taxon-name-part></tp:taxon-name>: <tp:taxon-name><tp:taxon-name-part taxon-name-part-type="family">Coccinellidae</tp:taxon-name-part></tp:taxon-name>) (<xref ref-type="bibr" rid="B5574975">Graham 1991</xref>).</p></sec><sec sec-type="Material examined"><title>Material examined</title><p>No material has been examined.</p></sec></tp:treatment-sec><tp:treatment-sec sec-type="Material examined"><title>Material examined</title></tp:treatment-sec><ref-list><ref id="B6032573"><element-citation xmlns:xlink="http://www.w3.org/1999/xlink" publication-type="article" xlink:type="simple"><person-group person-group-type="author"><name name-style="western"><surname>Giard</surname><given-names>A</given-names></name></person-group><year>1896</year><article-title>Retard dans l'évolution déterminé par anhydrobiose chez un <tp:taxon-name><tp:taxon-name-part taxon-name-part-type="order">Hymenoptera</tp:taxon-name-part></tp:taxon-name> chalcidien (<italic><tp:taxon-name><tp:taxon-name-part taxon-name-part-type="genus" reg="Lygellus">Lygellus</tp:taxon-name-part> <tp:taxon-name-part taxon-name-part-type="species" reg="epilachnae">epilachnae</tp:taxon-name-part></tp:taxon-name></italic> n. gen. n.sp.)</article-title><source>Comptes Rendus des Séances de la Société de Biologie, Paris</source><volume>(10) 3</volume></element-citation></ref><ref id="B5635653"><element-citation xmlns:xlink="http://www.w3.org/1999/xlink" publication-type="article" xlink:type="simple"><person-group person-group-type="author"><name name-style="western"><surname>Domenichini</surname><given-names>G</given-names></name></person-group><year>1966</year><article-title><tp:taxon-name><tp:taxon-name-part taxon-name-part-type="subfamily">Tetrastichinae</tp:taxon-name-part></tp:taxon-name> (<tp:taxon-name><tp:taxon-name-part taxon-name-part-type="order">Hymenoptera</tp:taxon-name-part></tp:taxon-name> <tp:taxon-name><tp:taxon-name-part taxon-name-part-type="family">Eulophidae</tp:taxon-name-part></tp:taxon-name>) palearctici ed i loro ospiti</article-title><source>Bollettino di Zoologia agraria e di Bachicoltura (Serie 2)</source><volume>6</volume><fpage>61</fpage><lpage>205</lpage></element-citation></ref><ref id="B6032891"><element-citation xmlns:xlink="http://www.w3.org/1999/xlink" publication-type="article" xlink:type="simple"><person-group person-group-type="author"><name name-style="western"><surname>Szelenyi</surname><given-names>G</given-names></name></person-group><year>1940</year><article-title>A lucernaböde (<italic><tp:taxon-name><tp:taxon-name-part taxon-name-part-type="genus" reg="Subcoccinella">Subcoccinella</tp:taxon-name-part> <tp:taxon-name-part taxon-name-part-type="species" reg="vigintiquattropunctata">vigintiquattropunctata</tp:taxon-name-part></tp:taxon-name></italic> L.) és élösködöje: <italic><tp:taxon-name><tp:taxon-name-part taxon-name-part-type="genus" reg="Tetrastichus">Tetrastichus</tp:taxon-name-part> <tp:taxon-name-part taxon-name-part-type="species" reg="jablonowskii">jablonowskii</tp:taxon-name-part></tp:taxon-name></italic> n. sp.</article-title><source>Növényegészégügyi Évkönyv</source><volume>1</volume><fpage>83</fpage><lpage>88</lpage><comment content-type="language">Hungarian</comment></element-citation></ref><ref id="B5574975"><element-citation xmlns:xlink="http://www.w3.org/1999/xlink" publication-type="article" xlink:type="simple"><person-group person-group-type="author"><name name-style="western"><surname>Graham</surname><given-names>Marcus William Robert de Vere</given-names></name></person-group><year>1991</year><article-title>A reclassification of the European <tp:taxon-name><tp:taxon-name-part taxon-name-part-type="subfamily">Tetrastichinae</tp:taxon-name-part></tp:taxon-name> (<tp:taxon-name><tp:taxon-name-part taxon-name-part-type="order">Hymenoptera</tp:taxon-name-part></tp:taxon-name>: <tp:taxon-name><tp:taxon-name-part taxon-name-part-type="family">Eulophidae</tp:taxon-name-part></tp:taxon-name>): Revision of the remaining genera</article-title><source>Memoirs of the American Entomological Institute</source><volume>49</volume><fpage>1</fpage><lpage>322</lpage></element-citation></ref></ref-list></tp:taxon-treatment>
