# Supplementary material for: A revision of European species of the genus Tetrastichus Haliday (Hymenoptera: Eulophidae) using integrative taxonomy
Source: Biodivers Data J. 2020 Dec 16;8:e59177. doi: 10.3897/BDJ.8.e59177 (PMC7758339; doi:10.3897/BDJ.8.e59177)
Supplement: XML Treatment for Tetrastichus pilemostomae [file BDJ.8.e59177-treatment54.xml]

<!DOCTYPE tp:taxon-treatment
  PUBLIC "-//TaxonX//DTD Taxonomic Treatment Publishing DTD v0 20100105//EN" "tax-treatment-NSO.dtd">
<tp:taxon-treatment xmlns:tp="http://www.plazi.org/taxpub"><tp:treatment-meta><mixed-citation publication-type="journal"><person-group><name><surname>Hansson</surname><given-names>Christer</given-names></name><name><surname>Schmidt</surname><given-names>Stefan</given-names></name></person-group><article-title>A revision of European species of the genus <italic><tp:taxon-name><tp:taxon-name-part taxon-name-part-type="genus" reg="Tetrastichus">Tetrastichus</tp:taxon-name-part></tp:taxon-name></italic> Haliday (<tp:taxon-name><tp:taxon-name-part taxon-name-part-type="order">Hymenoptera</tp:taxon-name-part></tp:taxon-name>: <tp:taxon-name><tp:taxon-name-part taxon-name-part-type="family">Eulophidae</tp:taxon-name-part></tp:taxon-name>) using integrative taxonomy</article-title><source>Biodivers Data J</source><day>16</day><month>12</month><year>2020</year><volume>8</volume><pub-id pub-id-type="doi">10.3897/BDJ.8.e59177</pub-id></mixed-citation></tp:treatment-meta><tp:nomenclature><tp:taxon-name><object-id xmlns:xlink="http://www.w3.org/1999/xlink" content-type="arpha" xlink:type="simple">D6705BDF-F6EE-51D3-BDF5-F4B75E6A8063</object-id><tp:taxon-name-part taxon-name-part-type="genus">Tetrastichus</tp:taxon-name-part> <tp:taxon-name-part taxon-name-part-type="species">pilemostomae</tp:taxon-name-part></tp:taxon-name><tp:taxon-authority>Graham 1991</tp:taxon-authority><tp:nomenclature-citation-list><tp:nomenclature-citation><tp:taxon-name><tp:taxon-name-part taxon-name-part-type="genus" reg="Tetrastichus">Tetrastichus</tp:taxon-name-part> <tp:taxon-name-part taxon-name-part-type="species" reg="pilemostomae">pilemostomae</tp:taxon-name-part></tp:taxon-name><comment><xref ref-type="bibr" rid="B5574975">Graham 1991</xref>:270–271. Holotype ♀ in OUMNH (according to <xref ref-type="bibr" rid="B5574975">Graham 1991</xref>), but could not be found there (James Hogan in mail). See Fig. <xref ref-type="fig" rid="F5670581">52</xref>.</comment></tp:nomenclature-citation></tp:nomenclature-citation-list></tp:nomenclature><tp:treatment-sec sec-type="Description"><title>Description</title><p>See <xref ref-type="bibr" rid="B5574975">Graham (1991)</xref>. Male is unknown.</p></tp:treatment-sec><tp:treatment-sec sec-type="Diagnosis"><title>Diagnosis</title><p>Antenna with F1 1.3× as long as and 1.3× as wide as pedicel; mesoscutellum with distance between submedian grooves 1.7–1.9× the distance between submedian and sublateral grooves; female gaster short ovate, 1.4× as long as wide, with ovipositor sheaths reaching beyond apex of Gt<sub>7</sub>.</p></tp:treatment-sec><tp:treatment-sec sec-type="Distribution"><title>Distribution</title><p>United Kingdom (<xref ref-type="bibr" rid="B5574975">Graham 1991</xref>), Sweden (<xref ref-type="bibr" rid="B5635744">Hedqvist 2003</xref>) and Romania (<bold>new record</bold>).</p></tp:treatment-sec><tp:treatment-sec sec-type="Ecology"><title>Ecology</title><sec sec-type="Host"><title>Host</title><p><italic><tp:taxon-name><tp:taxon-name-part taxon-name-part-type="genus" reg="Pilemostoma">Pilemostoma</tp:taxon-name-part> <tp:taxon-name-part taxon-name-part-type="species" reg="fastuosa">fastuosa</tp:taxon-name-part></tp:taxon-name></italic> (Schaller) (<tp:taxon-name><tp:taxon-name-part taxon-name-part-type="order">Coleoptera</tp:taxon-name-part></tp:taxon-name>: <tp:taxon-name><tp:taxon-name-part taxon-name-part-type="family">Chrysomelidae</tp:taxon-name-part></tp:taxon-name>) (<xref ref-type="bibr" rid="B5574975">Graham 1991</xref>).</p></sec><sec sec-type="Material examined"><title>Material examined</title><p>Type material: 7♀ paratypes (1♀ with head missing) (NHM). Additional material: Romania 2♀ (NHM).</p></sec></tp:treatment-sec><tp:treatment-sec><!--Section generated to contain objects referenced in tp:taxon-treatment.--><fig-group id="F5670581" position="float" orientation="portrait"><caption><p><italic><tp:taxon-name><tp:taxon-name-part taxon-name-part-type="genus" reg="Tetrastichus">Tetrastichus</tp:taxon-name-part> <tp:taxon-name-part taxon-name-part-type="species" reg="pilemostomae">pilemostomae</tp:taxon-name-part></tp:taxon-name></italic> Graham</p></caption><fig id="F5670586" position="float" orientation="portrait"><object-id xmlns:xlink="http://www.w3.org/1999/xlink" content-type="arpha" xlink:type="simple">786674F2-3AFE-59AC-8064-BFA59E7EC759</object-id><object-id xmlns:xlink="http://www.w3.org/1999/xlink" content-type="doi" xlink:type="simple">10.3897/BDJ.8.e59177.figure52a</object-id><label>Figure 52a.</label><caption><p>Paratype female, lateral.</p></caption><graphic xmlns:xlink="http://www.w3.org/1999/xlink" xlink:href="bdj-08-e59177-g052_a.jpg" xlink:type="simple" position="float" orientation="portrait" id="oo_395257.jpg"><uri content-type="original_file" xlink:type="simple">https://binary.pensoft.net/fig/395257</uri></graphic></fig><fig id="F5670587" position="float" orientation="portrait"><object-id xmlns:xlink="http://www.w3.org/1999/xlink" content-type="arpha" xlink:type="simple">EFB9B10A-7AE1-5BD1-8510-266E9E317B84</object-id><object-id xmlns:xlink="http://www.w3.org/1999/xlink" content-type="doi" xlink:type="simple">10.3897/BDJ.8.e59177.figure52b</object-id><label>Figure 52b.</label><caption><p>Paratype female, dorsal</p></caption><graphic xmlns:xlink="http://www.w3.org/1999/xlink" xlink:href="bdj-08-e59177-g052_b.jpg" xlink:type="simple" position="float" orientation="portrait" id="oo_395258.jpg"><uri content-type="original_file" xlink:type="simple">https://binary.pensoft.net/fig/395258</uri></graphic></fig></fig-group></tp:treatment-sec><ref-list><ref id="B5574975"><element-citation xmlns:xlink="http://www.w3.org/1999/xlink" publication-type="article" xlink:type="simple"><person-group person-group-type="author"><name name-style="western"><surname>Graham</surname><given-names>Marcus William Robert de Vere</given-names></name></person-group><year>1991</year><article-title>A reclassification of the European <tp:taxon-name><tp:taxon-name-part taxon-name-part-type="subfamily">Tetrastichinae</tp:taxon-name-part></tp:taxon-name> (<tp:taxon-name><tp:taxon-name-part taxon-name-part-type="order">Hymenoptera</tp:taxon-name-part></tp:taxon-name>: <tp:taxon-name><tp:taxon-name-part taxon-name-part-type="family">Eulophidae</tp:taxon-name-part></tp:taxon-name>): Revision of the remaining genera</article-title><source>Memoirs of the American Entomological Institute</source><volume>49</volume><fpage>1</fpage><lpage>322</lpage></element-citation></ref><ref id="B5635744"><element-citation xmlns:xlink="http://www.w3.org/1999/xlink" publication-type="article" xlink:type="simple"><person-group person-group-type="author"><name name-style="western"><surname>Hedqvist</surname><given-names>KJ</given-names></name></person-group><year>2003</year><article-title>Katalog över svenska <tp:taxon-name><tp:taxon-name-part taxon-name-part-type="superfamily">Chalcidoidea</tp:taxon-name-part></tp:taxon-name></article-title><source>Entomologisk Tidskrift</source><volume>124</volume><fpage>73</fpage><lpage>133</lpage></element-citation></ref></ref-list></tp:taxon-treatment>
