# Supplementary material for: A revision of European species of the genus Tetrastichus Haliday (Hymenoptera: Eulophidae) using integrative taxonomy
Source: Biodivers Data J. 2020 Dec 16;8:e59177. doi: 10.3897/BDJ.8.e59177 (PMC7758339; doi:10.3897/BDJ.8.e59177)
Supplement: XML Treatment for Tetrastichus broncus [file BDJ.8.e59177-treatment61.xml]

<!DOCTYPE tp:taxon-treatment
  PUBLIC "-//TaxonX//DTD Taxonomic Treatment Publishing DTD v0 20100105//EN" "tax-treatment-NSO.dtd">
<tp:taxon-treatment xmlns:tp="http://www.plazi.org/taxpub"><tp:treatment-meta><mixed-citation publication-type="journal"><person-group><name><surname>Hansson</surname><given-names>Christer</given-names></name><name><surname>Schmidt</surname><given-names>Stefan</given-names></name></person-group><article-title>A revision of European species of the genus <italic><tp:taxon-name><tp:taxon-name-part taxon-name-part-type="genus" reg="Tetrastichus">Tetrastichus</tp:taxon-name-part></tp:taxon-name></italic> Haliday (<tp:taxon-name><tp:taxon-name-part taxon-name-part-type="order">Hymenoptera</tp:taxon-name-part></tp:taxon-name>: <tp:taxon-name><tp:taxon-name-part taxon-name-part-type="family">Eulophidae</tp:taxon-name-part></tp:taxon-name>) using integrative taxonomy</article-title><source>Biodivers Data J</source><day>16</day><month>12</month><year>2020</year><volume>8</volume><pub-id pub-id-type="doi">10.3897/BDJ.8.e59177</pub-id></mixed-citation></tp:treatment-meta><tp:nomenclature><tp:taxon-name><object-id xmlns:xlink="http://www.w3.org/1999/xlink" content-type="arpha" xlink:type="simple">6DE5E073-7834-52B9-BF8B-37CD7E13029D</object-id><tp:taxon-name-part taxon-name-part-type="genus">Tetrastichus</tp:taxon-name-part> <tp:taxon-name-part taxon-name-part-type="species">broncus</tp:taxon-name-part><object-id xmlns:xlink="http://www.w3.org/1999/xlink" content-type="zoobank" xlink:type="simple" object-id-type="ZooBank">urn:lsid:zoobank.org:act:18B532FE-61A6-4E1D-B5E9-E189A5042D20</object-id></tp:taxon-name><tp:taxon-status xmlns:xlink="http://www.w3.org/1999/xlink" xlink:type="simple">sp. n.</tp:taxon-status></tp:nomenclature><tp:treatment-sec sec-type="materials"><title>Materials</title><list list-type="alpha-lower" list-content="occurrences"><list-item><p><bold>Type status:</bold> <named-content xmlns:xlink="http://www.w3.org/1999/xlink" content-type="dwc:typeStatus" xlink:type="simple">Holotype</named-content>. <bold>Occurrence:</bold> occurrenceDetails: <named-content xmlns:xlink="http://www.w3.org/1999/xlink" content-type="dwc:occurrenceDetails" xlink:type="simple"><ext-link ext-link-type="uri" xlink:href="http://www.boldsystems.org/index.php/API_Public/specimen?ids=BC-ZSM-HYM-21587-G03" xlink:type="simple">http://www.boldsystems.org/index.php/API_Public/specimen?ids=BC-ZSM-HYM-21587-G03</ext-link></named-content>; catalogNumber: <named-content xmlns:xlink="http://www.w3.org/1999/xlink" content-type="dwc:catalogNumber" xlink:type="simple">BC-ZSM-HYM-21587-G03</named-content>; recordNumber: <named-content xmlns:xlink="http://www.w3.org/1999/xlink" content-type="dwc:recordNumber" xlink:type="simple">BC-ZSM-HYM-21587-G03</named-content>; recordedBy: <named-content xmlns:xlink="http://www.w3.org/1999/xlink" content-type="dwc:recordedBy" xlink:type="simple">C.Hansson</named-content>; individualID: <named-content xmlns:xlink="http://www.w3.org/1999/xlink" content-type="dwc:individualID" xlink:type="simple">BC-ZSM-HYM-21587-G03</named-content>; individualCount: <named-content xmlns:xlink="http://www.w3.org/1999/xlink" content-type="dwc:individualCount" xlink:type="simple">1</named-content>; sex: <named-content xmlns:xlink="http://www.w3.org/1999/xlink" content-type="dwc:sex" xlink:type="simple">female</named-content>; lifeStage: <named-content xmlns:xlink="http://www.w3.org/1999/xlink" content-type="dwc:lifeStage" xlink:type="simple">adult</named-content>; <bold>Taxon:</bold> scientificName: <named-content xmlns:xlink="http://www.w3.org/1999/xlink" content-type="dwc:scientificName" xlink:type="simple"><tp:taxon-name><tp:taxon-name-part taxon-name-part-type="genus" reg="Tetrastichus">Tetrastichus</tp:taxon-name-part> <tp:taxon-name-part taxon-name-part-type="species" reg="broncus">broncus</tp:taxon-name-part></tp:taxon-name></named-content>; phylum: <named-content xmlns:xlink="http://www.w3.org/1999/xlink" content-type="dwc:phylum" xlink:type="simple"><tp:taxon-name><tp:taxon-name-part taxon-name-part-type="phylum">Arthropoda</tp:taxon-name-part></tp:taxon-name></named-content>; class: <named-content xmlns:xlink="http://www.w3.org/1999/xlink" content-type="dwc:class" xlink:type="simple"><tp:taxon-name><tp:taxon-name-part taxon-name-part-type="class">Insecta</tp:taxon-name-part></tp:taxon-name></named-content>; order: <named-content xmlns:xlink="http://www.w3.org/1999/xlink" content-type="dwc:order" xlink:type="simple"><tp:taxon-name><tp:taxon-name-part taxon-name-part-type="order">Hymenoptera</tp:taxon-name-part></tp:taxon-name></named-content>; family: <named-content xmlns:xlink="http://www.w3.org/1999/xlink" content-type="dwc:family" xlink:type="simple"><tp:taxon-name><tp:taxon-name-part taxon-name-part-type="family">Eulophidae</tp:taxon-name-part></tp:taxon-name></named-content>; genus: <named-content xmlns:xlink="http://www.w3.org/1999/xlink" content-type="dwc:genus" xlink:type="simple"><tp:taxon-name><tp:taxon-name-part taxon-name-part-type="genus">Tetrastichinae</tp:taxon-name-part></tp:taxon-name></named-content>; taxonRemarks: <named-content xmlns:xlink="http://www.w3.org/1999/xlink" content-type="dwc:taxonRemarks" xlink:type="simple">Holotype deposited in MZLU</named-content>; <bold>Location:</bold> country: <named-content xmlns:xlink="http://www.w3.org/1999/xlink" content-type="dwc:country" xlink:type="simple">Sweden</named-content>; decimalLatitude: <named-content xmlns:xlink="http://www.w3.org/1999/xlink" content-type="dwc:decimalLatitude" xlink:type="simple">55.822</named-content>; decimalLongitude: <named-content xmlns:xlink="http://www.w3.org/1999/xlink" content-type="dwc:decimalLongitude" xlink:type="simple">13.81</named-content>; <bold>Record Level:</bold> type: <named-content xmlns:xlink="http://www.w3.org/1999/xlink" content-type="dwc:type" xlink:type="simple">PhysicalObject</named-content>; language: <named-content xmlns:xlink="http://www.w3.org/1999/xlink" content-type="dwc:language" xlink:type="simple">en</named-content>; institutionCode: <named-content xmlns:xlink="http://www.w3.org/1999/xlink" content-type="dwc:institutionCode" xlink:type="simple">MZLU</named-content>; basisOfRecord: <named-content xmlns:xlink="http://www.w3.org/1999/xlink" content-type="dwc:basisOfRecord" xlink:type="simple">PreservedSpecimen</named-content></p></list-item><list-item><p><bold>Type status:</bold> <named-content xmlns:xlink="http://www.w3.org/1999/xlink" content-type="dwc:typeStatus" xlink:type="simple">Paratype</named-content>. <bold>Occurrence:</bold> occurrenceDetails: <named-content xmlns:xlink="http://www.w3.org/1999/xlink" content-type="dwc:occurrenceDetails" xlink:type="simple"><ext-link ext-link-type="uri" xlink:href="http://www.boldsystems.org/index.php/API_Public/specimen?ids=BC-ZSM-HYM-22523-B04" xlink:type="simple">http://www.boldsystems.org/index.php/API_Public/specimen?ids=BC-ZSM-HYM-22523-B04</ext-link></named-content>; catalogNumber: <named-content xmlns:xlink="http://www.w3.org/1999/xlink" content-type="dwc:catalogNumber" xlink:type="simple">BC-ZSM-HYM-22523-B04</named-content>; recordNumber: <named-content xmlns:xlink="http://www.w3.org/1999/xlink" content-type="dwc:recordNumber" xlink:type="simple">BC-ZSM-HYM-22523-B04</named-content>; recordedBy: <named-content xmlns:xlink="http://www.w3.org/1999/xlink" content-type="dwc:recordedBy" xlink:type="simple">Swedish Malaise Trap Project</named-content>; individualID: <named-content xmlns:xlink="http://www.w3.org/1999/xlink" content-type="dwc:individualID" xlink:type="simple">BC-ZSM-HYM-22523-B04</named-content>; individualCount: <named-content xmlns:xlink="http://www.w3.org/1999/xlink" content-type="dwc:individualCount" xlink:type="simple">1</named-content>; sex: <named-content xmlns:xlink="http://www.w3.org/1999/xlink" content-type="dwc:sex" xlink:type="simple">female</named-content>; lifeStage: <named-content xmlns:xlink="http://www.w3.org/1999/xlink" content-type="dwc:lifeStage" xlink:type="simple">adult</named-content>; <bold>Taxon:</bold> scientificName: <named-content xmlns:xlink="http://www.w3.org/1999/xlink" content-type="dwc:scientificName" xlink:type="simple"><tp:taxon-name><tp:taxon-name-part taxon-name-part-type="genus" reg="Tetrastichus">Tetrastichus</tp:taxon-name-part> <tp:taxon-name-part taxon-name-part-type="species" reg="broncus">broncus</tp:taxon-name-part></tp:taxon-name></named-content>; phylum: <named-content xmlns:xlink="http://www.w3.org/1999/xlink" content-type="dwc:phylum" xlink:type="simple"><tp:taxon-name><tp:taxon-name-part taxon-name-part-type="phylum">Arthropoda</tp:taxon-name-part></tp:taxon-name></named-content>; class: <named-content xmlns:xlink="http://www.w3.org/1999/xlink" content-type="dwc:class" xlink:type="simple"><tp:taxon-name><tp:taxon-name-part taxon-name-part-type="class">Insecta</tp:taxon-name-part></tp:taxon-name></named-content>; order: <named-content xmlns:xlink="http://www.w3.org/1999/xlink" content-type="dwc:order" xlink:type="simple"><tp:taxon-name><tp:taxon-name-part taxon-name-part-type="order">Hymenoptera</tp:taxon-name-part></tp:taxon-name></named-content>; family: <named-content xmlns:xlink="http://www.w3.org/1999/xlink" content-type="dwc:family" xlink:type="simple"><tp:taxon-name><tp:taxon-name-part taxon-name-part-type="family">Eulophidae</tp:taxon-name-part></tp:taxon-name></named-content>; genus: <named-content xmlns:xlink="http://www.w3.org/1999/xlink" content-type="dwc:genus" xlink:type="simple"><tp:taxon-name><tp:taxon-name-part taxon-name-part-type="genus">Tetrastichinae</tp:taxon-name-part></tp:taxon-name></named-content>; <bold>Location:</bold> country: <named-content xmlns:xlink="http://www.w3.org/1999/xlink" content-type="dwc:country" xlink:type="simple">Sweden</named-content>; decimalLatitude: <named-content xmlns:xlink="http://www.w3.org/1999/xlink" content-type="dwc:decimalLatitude" xlink:type="simple">56.016</named-content>; decimalLongitude: <named-content xmlns:xlink="http://www.w3.org/1999/xlink" content-type="dwc:decimalLongitude" xlink:type="simple">13.134</named-content>; <bold>Record Level:</bold> type: <named-content xmlns:xlink="http://www.w3.org/1999/xlink" content-type="dwc:type" xlink:type="simple">PhysicalObject</named-content>; language: <named-content xmlns:xlink="http://www.w3.org/1999/xlink" content-type="dwc:language" xlink:type="simple">en</named-content>; basisOfRecord: <named-content xmlns:xlink="http://www.w3.org/1999/xlink" content-type="dwc:basisOfRecord" xlink:type="simple">PreservedSpecimen</named-content></p></list-item><list-item><p><bold>Type status:</bold> <named-content xmlns:xlink="http://www.w3.org/1999/xlink" content-type="dwc:typeStatus" xlink:type="simple">Paratype</named-content>. <bold>Occurrence:</bold> occurrenceDetails: <named-content xmlns:xlink="http://www.w3.org/1999/xlink" content-type="dwc:occurrenceDetails" xlink:type="simple"><ext-link ext-link-type="uri" xlink:href="http://www.boldsystems.org/index.php/API_Public/specimen?ids=BC-ZSM-HYM-22523-B03" xlink:type="simple">http://www.boldsystems.org/index.php/API_Public/specimen?ids=BC-ZSM-HYM-22523-B03</ext-link></named-content>; catalogNumber: <named-content xmlns:xlink="http://www.w3.org/1999/xlink" content-type="dwc:catalogNumber" xlink:type="simple">BC-ZSM-HYM-22523-B03</named-content>; recordNumber: <named-content xmlns:xlink="http://www.w3.org/1999/xlink" content-type="dwc:recordNumber" xlink:type="simple">BC-ZSM-HYM-22523-B03</named-content>; recordedBy: <named-content xmlns:xlink="http://www.w3.org/1999/xlink" content-type="dwc:recordedBy" xlink:type="simple">Swedish Malaise Trap Project</named-content>; individualID: <named-content xmlns:xlink="http://www.w3.org/1999/xlink" content-type="dwc:individualID" xlink:type="simple">BC-ZSM-HYM-22523-B03</named-content>; individualCount: <named-content xmlns:xlink="http://www.w3.org/1999/xlink" content-type="dwc:individualCount" xlink:type="simple">1</named-content>; sex: <named-content xmlns:xlink="http://www.w3.org/1999/xlink" content-type="dwc:sex" xlink:type="simple">female</named-content>; lifeStage: <named-content xmlns:xlink="http://www.w3.org/1999/xlink" content-type="dwc:lifeStage" xlink:type="simple">adult</named-content>; <bold>Taxon:</bold> scientificName: <named-content xmlns:xlink="http://www.w3.org/1999/xlink" content-type="dwc:scientificName" xlink:type="simple"><tp:taxon-name><tp:taxon-name-part taxon-name-part-type="genus" reg="Tetrastichus">Tetrastichus</tp:taxon-name-part> <tp:taxon-name-part taxon-name-part-type="species" reg="broncus">broncus</tp:taxon-name-part></tp:taxon-name></named-content>; phylum: <named-content xmlns:xlink="http://www.w3.org/1999/xlink" content-type="dwc:phylum" xlink:type="simple"><tp:taxon-name><tp:taxon-name-part taxon-name-part-type="phylum">Arthropoda</tp:taxon-name-part></tp:taxon-name></named-content>; class: <named-content xmlns:xlink="http://www.w3.org/1999/xlink" content-type="dwc:class" xlink:type="simple"><tp:taxon-name><tp:taxon-name-part taxon-name-part-type="class">Insecta</tp:taxon-name-part></tp:taxon-name></named-content>; order: <named-content xmlns:xlink="http://www.w3.org/1999/xlink" content-type="dwc:order" xlink:type="simple"><tp:taxon-name><tp:taxon-name-part taxon-name-part-type="order">Hymenoptera</tp:taxon-name-part></tp:taxon-name></named-content>; family: <named-content xmlns:xlink="http://www.w3.org/1999/xlink" content-type="dwc:family" xlink:type="simple"><tp:taxon-name><tp:taxon-name-part taxon-name-part-type="family">Eulophidae</tp:taxon-name-part></tp:taxon-name></named-content>; genus: <named-content xmlns:xlink="http://www.w3.org/1999/xlink" content-type="dwc:genus" xlink:type="simple"><tp:taxon-name><tp:taxon-name-part taxon-name-part-type="genus">Tetrastichinae</tp:taxon-name-part></tp:taxon-name></named-content>; <bold>Location:</bold> country: <named-content xmlns:xlink="http://www.w3.org/1999/xlink" content-type="dwc:country" xlink:type="simple">Sweden</named-content>; decimalLatitude: <named-content xmlns:xlink="http://www.w3.org/1999/xlink" content-type="dwc:decimalLatitude" xlink:type="simple">56.016</named-content>; decimalLongitude: <named-content xmlns:xlink="http://www.w3.org/1999/xlink" content-type="dwc:decimalLongitude" xlink:type="simple">13.134</named-content>; <bold>Record Level:</bold> type: <named-content xmlns:xlink="http://www.w3.org/1999/xlink" content-type="dwc:type" xlink:type="simple">PhysicalObject</named-content>; language: <named-content xmlns:xlink="http://www.w3.org/1999/xlink" content-type="dwc:language" xlink:type="simple">en</named-content>; basisOfRecord: <named-content xmlns:xlink="http://www.w3.org/1999/xlink" content-type="dwc:basisOfRecord" xlink:type="simple">PreservedSpecimen</named-content></p></list-item><list-item><p><bold>Type status:</bold> <named-content xmlns:xlink="http://www.w3.org/1999/xlink" content-type="dwc:typeStatus" xlink:type="simple">Paratype</named-content>. <bold>Occurrence:</bold> occurrenceDetails: <named-content xmlns:xlink="http://www.w3.org/1999/xlink" content-type="dwc:occurrenceDetails" xlink:type="simple"><ext-link ext-link-type="uri" xlink:href="http://www.boldsystems.org/index.php/API_Public/specimen?ids=BC-ZSM-HYM-26563-D12" xlink:type="simple">http://www.boldsystems.org/index.php/API_Public/specimen?ids=BC-ZSM-HYM-26563-D12</ext-link></named-content>; catalogNumber: <named-content xmlns:xlink="http://www.w3.org/1999/xlink" content-type="dwc:catalogNumber" xlink:type="simple">BC-ZSM-HYM-26563-D12</named-content>; recordNumber: <named-content xmlns:xlink="http://www.w3.org/1999/xlink" content-type="dwc:recordNumber" xlink:type="simple">BC-ZSM-HYM-26563-D12</named-content>; recordedBy: <named-content xmlns:xlink="http://www.w3.org/1999/xlink" content-type="dwc:recordedBy" xlink:type="simple">C. Hansson</named-content>; individualID: <named-content xmlns:xlink="http://www.w3.org/1999/xlink" content-type="dwc:individualID" xlink:type="simple">BC-ZSM-HYM-26563-D12</named-content>; individualCount: <named-content xmlns:xlink="http://www.w3.org/1999/xlink" content-type="dwc:individualCount" xlink:type="simple">1</named-content>; sex: <named-content xmlns:xlink="http://www.w3.org/1999/xlink" content-type="dwc:sex" xlink:type="simple">female</named-content>; lifeStage: <named-content xmlns:xlink="http://www.w3.org/1999/xlink" content-type="dwc:lifeStage" xlink:type="simple">adult</named-content>; <bold>Taxon:</bold> scientificName: <named-content xmlns:xlink="http://www.w3.org/1999/xlink" content-type="dwc:scientificName" xlink:type="simple"><tp:taxon-name><tp:taxon-name-part taxon-name-part-type="genus" reg="Tetrastichus">Tetrastichus</tp:taxon-name-part> <tp:taxon-name-part taxon-name-part-type="species" reg="broncus">broncus</tp:taxon-name-part></tp:taxon-name></named-content>; phylum: <named-content xmlns:xlink="http://www.w3.org/1999/xlink" content-type="dwc:phylum" xlink:type="simple"><tp:taxon-name><tp:taxon-name-part taxon-name-part-type="phylum">Arthropoda</tp:taxon-name-part></tp:taxon-name></named-content>; class: <named-content xmlns:xlink="http://www.w3.org/1999/xlink" content-type="dwc:class" xlink:type="simple"><tp:taxon-name><tp:taxon-name-part taxon-name-part-type="class">Insecta</tp:taxon-name-part></tp:taxon-name></named-content>; order: <named-content xmlns:xlink="http://www.w3.org/1999/xlink" content-type="dwc:order" xlink:type="simple"><tp:taxon-name><tp:taxon-name-part taxon-name-part-type="order">Hymenoptera</tp:taxon-name-part></tp:taxon-name></named-content>; family: <named-content xmlns:xlink="http://www.w3.org/1999/xlink" content-type="dwc:family" xlink:type="simple"><tp:taxon-name><tp:taxon-name-part taxon-name-part-type="family">Eulophidae</tp:taxon-name-part></tp:taxon-name></named-content>; genus: <named-content xmlns:xlink="http://www.w3.org/1999/xlink" content-type="dwc:genus" xlink:type="simple"><tp:taxon-name><tp:taxon-name-part taxon-name-part-type="genus">Tetrastichinae</tp:taxon-name-part></tp:taxon-name></named-content>; <bold>Location:</bold> country: <named-content xmlns:xlink="http://www.w3.org/1999/xlink" content-type="dwc:country" xlink:type="simple">Sweden</named-content>; decimalLatitude: <named-content xmlns:xlink="http://www.w3.org/1999/xlink" content-type="dwc:decimalLatitude" xlink:type="simple">55.6619</named-content>; decimalLongitude: <named-content xmlns:xlink="http://www.w3.org/1999/xlink" content-type="dwc:decimalLongitude" xlink:type="simple">13.5472</named-content>; <bold>Record Level:</bold> type: <named-content xmlns:xlink="http://www.w3.org/1999/xlink" content-type="dwc:type" xlink:type="simple">PhysicalObject</named-content>; language: <named-content xmlns:xlink="http://www.w3.org/1999/xlink" content-type="dwc:language" xlink:type="simple">en</named-content>; basisOfRecord: <named-content xmlns:xlink="http://www.w3.org/1999/xlink" content-type="dwc:basisOfRecord" xlink:type="simple">PreservedSpecimen</named-content></p></list-item><list-item><p><bold>Type status:</bold> <named-content xmlns:xlink="http://www.w3.org/1999/xlink" content-type="dwc:typeStatus" xlink:type="simple">Paratype</named-content>. <bold>Occurrence:</bold> occurrenceDetails: <named-content xmlns:xlink="http://www.w3.org/1999/xlink" content-type="dwc:occurrenceDetails" xlink:type="simple"><ext-link ext-link-type="uri" xlink:href="http://www.boldsystems.org/index.php/API_Public/specimen?ids=BC-ZSM-HYM-22526-G10" xlink:type="simple">http://www.boldsystems.org/index.php/API_Public/specimen?ids=BC-ZSM-HYM-22526-G10</ext-link></named-content>; catalogNumber: <named-content xmlns:xlink="http://www.w3.org/1999/xlink" content-type="dwc:catalogNumber" xlink:type="simple">BC-ZSM-HYM-22526-G10</named-content>; recordNumber: <named-content xmlns:xlink="http://www.w3.org/1999/xlink" content-type="dwc:recordNumber" xlink:type="simple">BC-ZSM-HYM-22526-G10</named-content>; recordedBy: <named-content xmlns:xlink="http://www.w3.org/1999/xlink" content-type="dwc:recordedBy" xlink:type="simple">S. Schmidt</named-content>; individualID: <named-content xmlns:xlink="http://www.w3.org/1999/xlink" content-type="dwc:individualID" xlink:type="simple">BC-ZSM-HYM-22526-G10</named-content>; individualCount: <named-content xmlns:xlink="http://www.w3.org/1999/xlink" content-type="dwc:individualCount" xlink:type="simple">1</named-content>; sex: <named-content xmlns:xlink="http://www.w3.org/1999/xlink" content-type="dwc:sex" xlink:type="simple">male</named-content>; lifeStage: <named-content xmlns:xlink="http://www.w3.org/1999/xlink" content-type="dwc:lifeStage" xlink:type="simple">adult</named-content>; <bold>Taxon:</bold> scientificName: <named-content xmlns:xlink="http://www.w3.org/1999/xlink" content-type="dwc:scientificName" xlink:type="simple"><tp:taxon-name><tp:taxon-name-part taxon-name-part-type="genus" reg="Tetrastichus">Tetrastichus</tp:taxon-name-part> <tp:taxon-name-part taxon-name-part-type="species" reg="broncus">broncus</tp:taxon-name-part></tp:taxon-name></named-content>; phylum: <named-content xmlns:xlink="http://www.w3.org/1999/xlink" content-type="dwc:phylum" xlink:type="simple"><tp:taxon-name><tp:taxon-name-part taxon-name-part-type="phylum">Arthropoda</tp:taxon-name-part></tp:taxon-name></named-content>; class: <named-content xmlns:xlink="http://www.w3.org/1999/xlink" content-type="dwc:class" xlink:type="simple"><tp:taxon-name><tp:taxon-name-part taxon-name-part-type="class">Insecta</tp:taxon-name-part></tp:taxon-name></named-content>; order: <named-content xmlns:xlink="http://www.w3.org/1999/xlink" content-type="dwc:order" xlink:type="simple"><tp:taxon-name><tp:taxon-name-part taxon-name-part-type="order">Hymenoptera</tp:taxon-name-part></tp:taxon-name></named-content>; family: <named-content xmlns:xlink="http://www.w3.org/1999/xlink" content-type="dwc:family" xlink:type="simple"><tp:taxon-name><tp:taxon-name-part taxon-name-part-type="family">Eulophidae</tp:taxon-name-part></tp:taxon-name></named-content>; genus: <named-content xmlns:xlink="http://www.w3.org/1999/xlink" content-type="dwc:genus" xlink:type="simple"><tp:taxon-name><tp:taxon-name-part taxon-name-part-type="genus">Tetrastichinae</tp:taxon-name-part></tp:taxon-name></named-content>; <bold>Location:</bold> country: <named-content xmlns:xlink="http://www.w3.org/1999/xlink" content-type="dwc:country" xlink:type="simple">Sweden</named-content>; decimalLatitude: <named-content xmlns:xlink="http://www.w3.org/1999/xlink" content-type="dwc:decimalLatitude" xlink:type="simple">56.683</named-content>; decimalLongitude: <named-content xmlns:xlink="http://www.w3.org/1999/xlink" content-type="dwc:decimalLongitude" xlink:type="simple">16.641</named-content>; <bold>Record Level:</bold> type: <named-content xmlns:xlink="http://www.w3.org/1999/xlink" content-type="dwc:type" xlink:type="simple">PhysicalObject</named-content>; language: <named-content xmlns:xlink="http://www.w3.org/1999/xlink" content-type="dwc:language" xlink:type="simple">en</named-content>; basisOfRecord: <named-content xmlns:xlink="http://www.w3.org/1999/xlink" content-type="dwc:basisOfRecord" xlink:type="simple">PreservedSpecimen</named-content></p></list-item><list-item><p><bold>Type status:</bold> <named-content xmlns:xlink="http://www.w3.org/1999/xlink" content-type="dwc:typeStatus" xlink:type="simple">Paratype</named-content>. <bold>Occurrence:</bold> occurrenceDetails: <named-content xmlns:xlink="http://www.w3.org/1999/xlink" content-type="dwc:occurrenceDetails" xlink:type="simple"><ext-link ext-link-type="uri" xlink:href="http://www.boldsystems.org/index.php/API_Public/specimen?ids=BC-ZSM-HYM-21587-D04" xlink:type="simple">http://www.boldsystems.org/index.php/API_Public/specimen?ids=BC-ZSM-HYM-21587-D04</ext-link></named-content>; catalogNumber: <named-content xmlns:xlink="http://www.w3.org/1999/xlink" content-type="dwc:catalogNumber" xlink:type="simple">BC-ZSM-HYM-21587-D04</named-content>; recordNumber: <named-content xmlns:xlink="http://www.w3.org/1999/xlink" content-type="dwc:recordNumber" xlink:type="simple">BC-ZSM-HYM-21587-D04</named-content>; recordedBy: <named-content xmlns:xlink="http://www.w3.org/1999/xlink" content-type="dwc:recordedBy" xlink:type="simple">C.Hansson</named-content>; individualID: <named-content xmlns:xlink="http://www.w3.org/1999/xlink" content-type="dwc:individualID" xlink:type="simple">BC-ZSM-HYM-21587-D04</named-content>; individualCount: <named-content xmlns:xlink="http://www.w3.org/1999/xlink" content-type="dwc:individualCount" xlink:type="simple">1</named-content>; sex: <named-content xmlns:xlink="http://www.w3.org/1999/xlink" content-type="dwc:sex" xlink:type="simple">female</named-content>; lifeStage: <named-content xmlns:xlink="http://www.w3.org/1999/xlink" content-type="dwc:lifeStage" xlink:type="simple">adult</named-content>; <bold>Taxon:</bold> scientificName: <named-content xmlns:xlink="http://www.w3.org/1999/xlink" content-type="dwc:scientificName" xlink:type="simple"><tp:taxon-name><tp:taxon-name-part taxon-name-part-type="genus" reg="Tetrastichus">Tetrastichus</tp:taxon-name-part> <tp:taxon-name-part taxon-name-part-type="species" reg="broncus">broncus</tp:taxon-name-part></tp:taxon-name></named-content>; phylum: <named-content xmlns:xlink="http://www.w3.org/1999/xlink" content-type="dwc:phylum" xlink:type="simple"><tp:taxon-name><tp:taxon-name-part taxon-name-part-type="phylum">Arthropoda</tp:taxon-name-part></tp:taxon-name></named-content>; class: <named-content xmlns:xlink="http://www.w3.org/1999/xlink" content-type="dwc:class" xlink:type="simple"><tp:taxon-name><tp:taxon-name-part taxon-name-part-type="class">Insecta</tp:taxon-name-part></tp:taxon-name></named-content>; order: <named-content xmlns:xlink="http://www.w3.org/1999/xlink" content-type="dwc:order" xlink:type="simple"><tp:taxon-name><tp:taxon-name-part taxon-name-part-type="order">Hymenoptera</tp:taxon-name-part></tp:taxon-name></named-content>; family: <named-content xmlns:xlink="http://www.w3.org/1999/xlink" content-type="dwc:family" xlink:type="simple"><tp:taxon-name><tp:taxon-name-part taxon-name-part-type="family">Eulophidae</tp:taxon-name-part></tp:taxon-name></named-content>; genus: <named-content xmlns:xlink="http://www.w3.org/1999/xlink" content-type="dwc:genus" xlink:type="simple"><tp:taxon-name><tp:taxon-name-part taxon-name-part-type="genus">Tetrastichinae</tp:taxon-name-part></tp:taxon-name></named-content>; <bold>Location:</bold> country: <named-content xmlns:xlink="http://www.w3.org/1999/xlink" content-type="dwc:country" xlink:type="simple">Sweden</named-content>; decimalLatitude: <named-content xmlns:xlink="http://www.w3.org/1999/xlink" content-type="dwc:decimalLatitude" xlink:type="simple">55.683</named-content>; decimalLongitude: <named-content xmlns:xlink="http://www.w3.org/1999/xlink" content-type="dwc:decimalLongitude" xlink:type="simple">13.517</named-content>; <bold>Record Level:</bold> type: <named-content xmlns:xlink="http://www.w3.org/1999/xlink" content-type="dwc:type" xlink:type="simple">PhysicalObject</named-content>; language: <named-content xmlns:xlink="http://www.w3.org/1999/xlink" content-type="dwc:language" xlink:type="simple">en</named-content>; basisOfRecord: <named-content xmlns:xlink="http://www.w3.org/1999/xlink" content-type="dwc:basisOfRecord" xlink:type="simple">PreservedSpecimen</named-content></p></list-item><list-item><p><bold>Type status:</bold> <named-content xmlns:xlink="http://www.w3.org/1999/xlink" content-type="dwc:typeStatus" xlink:type="simple">Paratype</named-content>. <bold>Occurrence:</bold> occurrenceDetails: <named-content xmlns:xlink="http://www.w3.org/1999/xlink" content-type="dwc:occurrenceDetails" xlink:type="simple"><ext-link ext-link-type="uri" xlink:href="http://www.boldsystems.org/index.php/API_Public/specimen?ids=BC-ZSM-HYM-27770-A02" xlink:type="simple">http://www.boldsystems.org/index.php/API_Public/specimen?ids=BC-ZSM-HYM-27770-A02</ext-link></named-content>; catalogNumber: <named-content xmlns:xlink="http://www.w3.org/1999/xlink" content-type="dwc:catalogNumber" xlink:type="simple">BC-ZSM-HYM-27760-A02</named-content>; recordNumber: <named-content xmlns:xlink="http://www.w3.org/1999/xlink" content-type="dwc:recordNumber" xlink:type="simple">BC-ZSM-HYM-27760-A02</named-content>; recordedBy: <named-content xmlns:xlink="http://www.w3.org/1999/xlink" content-type="dwc:recordedBy" xlink:type="simple">R. Bygebjerg</named-content>; individualID: <named-content xmlns:xlink="http://www.w3.org/1999/xlink" content-type="dwc:individualID" xlink:type="simple">BC-ZSM-HYM-27770-A02</named-content>; individualCount: <named-content xmlns:xlink="http://www.w3.org/1999/xlink" content-type="dwc:individualCount" xlink:type="simple">1</named-content>; sex: <named-content xmlns:xlink="http://www.w3.org/1999/xlink" content-type="dwc:sex" xlink:type="simple">female</named-content>; lifeStage: <named-content xmlns:xlink="http://www.w3.org/1999/xlink" content-type="dwc:lifeStage" xlink:type="simple">adult</named-content>; <bold>Taxon:</bold> scientificName: <named-content xmlns:xlink="http://www.w3.org/1999/xlink" content-type="dwc:scientificName" xlink:type="simple"><tp:taxon-name><tp:taxon-name-part taxon-name-part-type="genus" reg="Tetrastichus">Tetrastichus</tp:taxon-name-part> <tp:taxon-name-part taxon-name-part-type="species" reg="broncus">broncus</tp:taxon-name-part></tp:taxon-name></named-content>; phylum: <named-content xmlns:xlink="http://www.w3.org/1999/xlink" content-type="dwc:phylum" xlink:type="simple"><tp:taxon-name><tp:taxon-name-part taxon-name-part-type="phylum">Arthropoda</tp:taxon-name-part></tp:taxon-name></named-content>; class: <named-content xmlns:xlink="http://www.w3.org/1999/xlink" content-type="dwc:class" xlink:type="simple"><tp:taxon-name><tp:taxon-name-part taxon-name-part-type="class">Insecta</tp:taxon-name-part></tp:taxon-name></named-content>; order: <named-content xmlns:xlink="http://www.w3.org/1999/xlink" content-type="dwc:order" xlink:type="simple"><tp:taxon-name><tp:taxon-name-part taxon-name-part-type="order">Hymenoptera</tp:taxon-name-part></tp:taxon-name></named-content>; family: <named-content xmlns:xlink="http://www.w3.org/1999/xlink" content-type="dwc:family" xlink:type="simple"><tp:taxon-name><tp:taxon-name-part taxon-name-part-type="family">Eulophidae</tp:taxon-name-part></tp:taxon-name></named-content>; genus: <named-content xmlns:xlink="http://www.w3.org/1999/xlink" content-type="dwc:genus" xlink:type="simple"><tp:taxon-name><tp:taxon-name-part taxon-name-part-type="genus">Tetrastichinae</tp:taxon-name-part></tp:taxon-name></named-content>; <bold>Location:</bold> country: <named-content xmlns:xlink="http://www.w3.org/1999/xlink" content-type="dwc:country" xlink:type="simple">Sweden</named-content>; decimalLatitude: <named-content xmlns:xlink="http://www.w3.org/1999/xlink" content-type="dwc:decimalLatitude" xlink:type="simple">55.6192</named-content>; decimalLongitude: <named-content xmlns:xlink="http://www.w3.org/1999/xlink" content-type="dwc:decimalLongitude" xlink:type="simple">13.5497</named-content>; <bold>Record Level:</bold> type: <named-content xmlns:xlink="http://www.w3.org/1999/xlink" content-type="dwc:type" xlink:type="simple">PhysicalObject</named-content>; language: <named-content xmlns:xlink="http://www.w3.org/1999/xlink" content-type="dwc:language" xlink:type="simple">en</named-content>; basisOfRecord: <named-content xmlns:xlink="http://www.w3.org/1999/xlink" content-type="dwc:basisOfRecord" xlink:type="simple">PreservedSpecimen</named-content></p></list-item><list-item><p><bold>Type status:</bold> <named-content xmlns:xlink="http://www.w3.org/1999/xlink" content-type="dwc:typeStatus" xlink:type="simple">Paratype</named-content>. <bold>Occurrence:</bold> occurrenceDetails: <named-content xmlns:xlink="http://www.w3.org/1999/xlink" content-type="dwc:occurrenceDetails" xlink:type="simple"><ext-link ext-link-type="uri" xlink:href="http://www.boldsystems.org/index.php/API_Public/specimen?ids=BC-ZSM-HYM-29750-B05" xlink:type="simple">http://www.boldsystems.org/index.php/API_Public/specimen?ids=BC-ZSM-HYM-29750-B05</ext-link></named-content>; catalogNumber: <named-content xmlns:xlink="http://www.w3.org/1999/xlink" content-type="dwc:catalogNumber" xlink:type="simple">BC-ZSM-HYM-29750-B05</named-content>; recordNumber: <named-content xmlns:xlink="http://www.w3.org/1999/xlink" content-type="dwc:recordNumber" xlink:type="simple">BC-ZSM-HYM-29750-B05</named-content>; recordedBy: <named-content xmlns:xlink="http://www.w3.org/1999/xlink" content-type="dwc:recordedBy" xlink:type="simple">C. Hansson</named-content>; individualID: <named-content xmlns:xlink="http://www.w3.org/1999/xlink" content-type="dwc:individualID" xlink:type="simple">BC-ZSM-HYM-29750-B05</named-content>; individualCount: <named-content xmlns:xlink="http://www.w3.org/1999/xlink" content-type="dwc:individualCount" xlink:type="simple">1</named-content>; sex: <named-content xmlns:xlink="http://www.w3.org/1999/xlink" content-type="dwc:sex" xlink:type="simple">female</named-content>; lifeStage: <named-content xmlns:xlink="http://www.w3.org/1999/xlink" content-type="dwc:lifeStage" xlink:type="simple">adult</named-content>; <bold>Taxon:</bold> scientificName: <named-content xmlns:xlink="http://www.w3.org/1999/xlink" content-type="dwc:scientificName" xlink:type="simple"><tp:taxon-name><tp:taxon-name-part taxon-name-part-type="genus" reg="Tetrastichus">Tetrastichus</tp:taxon-name-part> <tp:taxon-name-part taxon-name-part-type="species" reg="broncus">broncus</tp:taxon-name-part></tp:taxon-name></named-content>; phylum: <named-content xmlns:xlink="http://www.w3.org/1999/xlink" content-type="dwc:phylum" xlink:type="simple"><tp:taxon-name><tp:taxon-name-part taxon-name-part-type="phylum">Arthropoda</tp:taxon-name-part></tp:taxon-name></named-content>; class: <named-content xmlns:xlink="http://www.w3.org/1999/xlink" content-type="dwc:class" xlink:type="simple"><tp:taxon-name><tp:taxon-name-part taxon-name-part-type="class">Insecta</tp:taxon-name-part></tp:taxon-name></named-content>; order: <named-content xmlns:xlink="http://www.w3.org/1999/xlink" content-type="dwc:order" xlink:type="simple"><tp:taxon-name><tp:taxon-name-part taxon-name-part-type="order">Hymenoptera</tp:taxon-name-part></tp:taxon-name></named-content>; family: <named-content xmlns:xlink="http://www.w3.org/1999/xlink" content-type="dwc:family" xlink:type="simple"><tp:taxon-name><tp:taxon-name-part taxon-name-part-type="family">Eulophidae</tp:taxon-name-part></tp:taxon-name></named-content>; genus: <named-content xmlns:xlink="http://www.w3.org/1999/xlink" content-type="dwc:genus" xlink:type="simple"><tp:taxon-name><tp:taxon-name-part taxon-name-part-type="genus">Tetrastichinae</tp:taxon-name-part></tp:taxon-name></named-content>; <bold>Location:</bold> country: <named-content xmlns:xlink="http://www.w3.org/1999/xlink" content-type="dwc:country" xlink:type="simple">Sweden</named-content>; decimalLatitude: <named-content xmlns:xlink="http://www.w3.org/1999/xlink" content-type="dwc:decimalLatitude" xlink:type="simple">55.0756</named-content>; decimalLongitude: <named-content xmlns:xlink="http://www.w3.org/1999/xlink" content-type="dwc:decimalLongitude" xlink:type="simple">13.6778</named-content>; <bold>Record Level:</bold> type: <named-content xmlns:xlink="http://www.w3.org/1999/xlink" content-type="dwc:type" xlink:type="simple">PhysicalObject</named-content>; language: <named-content xmlns:xlink="http://www.w3.org/1999/xlink" content-type="dwc:language" xlink:type="simple">en</named-content>; basisOfRecord: <named-content xmlns:xlink="http://www.w3.org/1999/xlink" content-type="dwc:basisOfRecord" xlink:type="simple">PreservedSpecimen</named-content></p></list-item></list></tp:treatment-sec><tp:treatment-sec sec-type="Description"><title>Description</title><p>FEMALE holotype (Fig. <xref ref-type="fig" rid="F5664203">58</xref>). Body length 2.1 mm (paratypes 2.2–2.6 mm). <italic>Head</italic>. Width/length (dorsal view) 2.1, width/length (frontal view) 1.3, POL/OOL 1.9, widths head/mesosoma 1.1, mouth width/malar space 1.0, malar space/eye height 0.8. <italic>Antenna</italic>. Scape length/eye height 0.9, pedicel+flagellum length/mesosoma width 1.4, length/width F1, F2, F3 2.0, 1.9, 1.9, clava length/width 3.5, lengths pedicel/F1 0.6, lengths F1/F2 1.1, F1/F3 1.1, lengths F1, F2, F3/clava 0.5, 0.5, 0.5, widths F1/pedicel (dorsal view) 1.3, lengths antennal spicule/C3 0.3. <italic>Mesosoma</italic>. Length/width 1.4, mesoscutal mid-lobe length/width (width measured in anterior part) 1.0, mid-lobe with a median groove in posterior ½, with five adnotaular setae on each side, lengths mesoscutum/mesoscutellum (measured medially) 1.4, mesoscutellum length/width 0.8, length/width of enclosed space between submedian grooves 2.4, distance between SMG/distance between SMG and SLG 1.3, lengths dorsellum/propodeum (measured medially) 0.6, propodeum with strong reticulation, propodeal callus with five setae. <italic>Fore wing</italic>. Costal cell length/width 13.6, lengths costal cell/marginal vein 0.9, lengths marginal/stigmal veins 3.8. <italic>Gaster</italic>. Elongate-acuminate, length/width 2.6, lengths gaster/head+mesosoma 1.1, Gt<sub>7</sub> length/width 1.3, length of longest cercal seta/next longest seta 1.8, longest cercal seta almost straight, ovipositor sheaths projecting beyond apex of Gt<sub>7</sub>.</p><p>Colour. Body with weak golden-green tinges, scape yellowish-brown, pedicel and flagellum dark brown, tegulae dark brown, wings hyaline with veins yellowish-white, coxae and femora concolorous with body, trochanters dark brown, tibiae and tarsi yellowish-brown.</p><p>MALE. Unknown.</p></tp:treatment-sec><tp:treatment-sec sec-type="Diagnosis"><title>Diagnosis</title><p>Gaster elongate-acuminate, length/width 2.6, lengths gaster/head+mesosoma 1.1, Gt<sub>7</sub> length/width 1.3; antennal clava 1.0× as long as F2+F3 and with distinct constriction between C1 and C2.</p></tp:treatment-sec><tp:treatment-sec sec-type="Distribution"><title>Distribution</title><p>Sweden.</p></tp:treatment-sec><tp:treatment-sec sec-type="Ecology"><title>Ecology</title><sec sec-type="Host"><title>Host</title><p>Unknown.</p></sec></tp:treatment-sec><tp:treatment-sec sec-type="Notes"><title>Notes</title><p>Holotype deposited in MZLU, paratypes in MZLU, SMTP and ZSM.</p></tp:treatment-sec><tp:treatment-sec><!--Section generated to contain objects referenced in tp:taxon-treatment.--><fig-group id="F5664203" position="float" orientation="portrait"><caption><p><italic><tp:taxon-name><tp:taxon-name-part taxon-name-part-type="genus" reg="Tetrastichus">Tetrastichus</tp:taxon-name-part> <tp:taxon-name-part taxon-name-part-type="species" reg="broncus">broncus</tp:taxon-name-part></tp:taxon-name></italic> sp. n.</p></caption><fig id="F5664208" position="float" orientation="portrait"><object-id xmlns:xlink="http://www.w3.org/1999/xlink" content-type="arpha" xlink:type="simple">1207BFFB-498E-50EE-A77B-56107BD87215</object-id><object-id xmlns:xlink="http://www.w3.org/1999/xlink" content-type="doi" xlink:type="simple">10.3897/BDJ.8.e59177.figure58a</object-id><label>Figure 58a.</label><caption><p>Holotype female, lateral.</p></caption><graphic xmlns:xlink="http://www.w3.org/1999/xlink" xlink:href="bdj-08-e59177-g058_a.jpg" xlink:type="simple" position="float" orientation="portrait" id="oo_393976.jpg"><uri content-type="original_file" xlink:type="simple">https://binary.pensoft.net/fig/393976</uri></graphic></fig><fig id="F5664209" position="float" orientation="portrait"><object-id xmlns:xlink="http://www.w3.org/1999/xlink" content-type="arpha" xlink:type="simple">90E6DBE7-E6FA-515C-B6BB-2BC1355D745B</object-id><object-id xmlns:xlink="http://www.w3.org/1999/xlink" content-type="doi" xlink:type="simple">10.3897/BDJ.8.e59177.figure58b</object-id><label>Figure 58b.</label><caption><p>Holotype female, dorsal.</p></caption><graphic xmlns:xlink="http://www.w3.org/1999/xlink" xlink:href="bdj-08-e59177-g058_b.jpg" xlink:type="simple" position="float" orientation="portrait" id="oo_393977.jpg"><uri content-type="original_file" xlink:type="simple">https://binary.pensoft.net/fig/393977</uri></graphic></fig></fig-group></tp:treatment-sec></tp:taxon-treatment>
