# Supplementary material for: A revision of European species of the genus Tetrastichus Haliday (Hymenoptera: Eulophidae) using integrative taxonomy
Source: Biodivers Data J. 2020 Dec 16;8:e59177. doi: 10.3897/BDJ.8.e59177 (PMC7758339; doi:10.3897/BDJ.8.e59177)
Supplement: XML Treatment for Tetrastichus crioceridis [file BDJ.8.e59177-treatment62.xml]

<!DOCTYPE tp:taxon-treatment
  PUBLIC "-//TaxonX//DTD Taxonomic Treatment Publishing DTD v0 20100105//EN" "tax-treatment-NSO.dtd">
<tp:taxon-treatment xmlns:tp="http://www.plazi.org/taxpub"><tp:treatment-meta><mixed-citation publication-type="journal"><person-group><name><surname>Hansson</surname><given-names>Christer</given-names></name><name><surname>Schmidt</surname><given-names>Stefan</given-names></name></person-group><article-title>A revision of European species of the genus <italic><tp:taxon-name><tp:taxon-name-part taxon-name-part-type="genus" reg="Tetrastichus">Tetrastichus</tp:taxon-name-part></tp:taxon-name></italic> Haliday (<tp:taxon-name><tp:taxon-name-part taxon-name-part-type="order">Hymenoptera</tp:taxon-name-part></tp:taxon-name>: <tp:taxon-name><tp:taxon-name-part taxon-name-part-type="family">Eulophidae</tp:taxon-name-part></tp:taxon-name>) using integrative taxonomy</article-title><source>Biodivers Data J</source><day>16</day><month>12</month><year>2020</year><volume>8</volume><pub-id pub-id-type="doi">10.3897/BDJ.8.e59177</pub-id></mixed-citation></tp:treatment-meta><tp:nomenclature><tp:taxon-name><object-id xmlns:xlink="http://www.w3.org/1999/xlink" content-type="arpha" xlink:type="simple">E6AB440A-9E96-52D2-83C4-642F6F8C789C</object-id><tp:taxon-name-part taxon-name-part-type="genus">Tetrastichus</tp:taxon-name-part> <tp:taxon-name-part taxon-name-part-type="species">crioceridis</tp:taxon-name-part></tp:taxon-name><tp:taxon-authority>Graham, 1983</tp:taxon-authority><tp:nomenclature-citation-list><tp:nomenclature-citation><tp:taxon-name><tp:taxon-name-part taxon-name-part-type="genus" reg="Tetrastichus">Tetrastichus</tp:taxon-name-part> <tp:taxon-name-part taxon-name-part-type="species" reg="crioceridis">crioceridis</tp:taxon-name-part></tp:taxon-name><comment><xref ref-type="bibr" rid="B5635714">Graham 1983</xref>:275–277. Holotype ♀ in Naturalis Biodiversity Center, Leiden, The Netherlands, not examined. Fig. <xref ref-type="fig" rid="F5664298">59</xref></comment></tp:nomenclature-citation></tp:nomenclature-citation-list></tp:nomenclature><tp:treatment-sec sec-type="Description"><title>Description</title><p>See <xref ref-type="bibr" rid="B5635714">Graham (1983)</xref>.</p></tp:treatment-sec><tp:treatment-sec sec-type="Diagnosis"><title>Diagnosis</title><p>Mouth opening 1.4–1.6× malar space in both sexes; apex of female antennal clava blunt; male funiculars 2–4 without distinct whorl of setae.</p></tp:treatment-sec><tp:treatment-sec sec-type="Distribution"><title>Distribution</title><p>France, The Netherlands (<xref ref-type="bibr" rid="B5635714">Graham 1983</xref>), Sweden (<xref ref-type="bibr" rid="B5635744">Hedqvist 2003</xref>) and United Kingdom (<bold>new record</bold>).</p></tp:treatment-sec><tp:treatment-sec sec-type="Ecology"><title>Ecology</title><sec sec-type="Host"><title>Host</title><p><italic><tp:taxon-name><tp:taxon-name-part taxon-name-part-type="genus" reg="Crioceris">Crioceris</tp:taxon-name-part> <tp:taxon-name-part taxon-name-part-type="species" reg="duodecimpunctata">duodecimpunctata</tp:taxon-name-part></tp:taxon-name></italic> L. (<tp:taxon-name><tp:taxon-name-part taxon-name-part-type="order">Coleoptera</tp:taxon-name-part></tp:taxon-name>: <tp:taxon-name><tp:taxon-name-part taxon-name-part-type="family">Chrysomelidae</tp:taxon-name-part></tp:taxon-name>), gregarious egg-larval parasitoid (<xref ref-type="bibr" rid="B5635445">Van Alphen 1980</xref>).</p></sec><sec sec-type="Material examined"><title>Material examined</title><p>Type material: paratype(s) ♀ &amp; ♂ of <italic><tp:taxon-name><tp:taxon-name-part taxon-name-part-type="genus" reg="Tetrastichus">T.</tp:taxon-name-part> <tp:taxon-name-part taxon-name-part-type="species" reg="crioceridis">crioceridis</tp:taxon-name-part></tp:taxon-name></italic> (NHM). Additional material (118♀ 26♂): France 5♀ 1♂ (NHM), The Netherlands 20♀ 8♂ (NHM), Sweden 92♀ 17♂ (all ex <italic><tp:taxon-name><tp:taxon-name-part taxon-name-part-type="genus" reg="Crioceris">C.</tp:taxon-name-part> <tp:taxon-name-part taxon-name-part-type="species" reg="duodecimpunctata">duodecimpunctata</tp:taxon-name-part></tp:taxon-name></italic>) (MZLU, ZSM), United Kingdom 1♀ (NHM).</p></sec></tp:treatment-sec><tp:treatment-sec><!--Section generated to contain objects referenced in tp:taxon-treatment.--><fig-group id="F5664298" position="float" orientation="portrait"><caption><p><italic><tp:taxon-name><tp:taxon-name-part taxon-name-part-type="genus" reg="Tetrastichus">Tetrastichus</tp:taxon-name-part> <tp:taxon-name-part taxon-name-part-type="species" reg="crioceridis">crioceridis</tp:taxon-name-part></tp:taxon-name></italic> Graham</p></caption><fig id="F5664303" position="float" orientation="portrait"><object-id xmlns:xlink="http://www.w3.org/1999/xlink" content-type="arpha" xlink:type="simple">D015AB9A-F8C8-5E9A-AD96-B98BD485E065</object-id><object-id xmlns:xlink="http://www.w3.org/1999/xlink" content-type="doi" xlink:type="simple">10.3897/BDJ.8.e59177.figure59a</object-id><label>Figure 59a.</label><caption><p>Nontype female, lateral.</p></caption><graphic xmlns:xlink="http://www.w3.org/1999/xlink" xlink:href="bdj-08-e59177-g059_a.jpg" xlink:type="simple" position="float" orientation="portrait" id="oo_393993.jpg"><uri content-type="original_file" xlink:type="simple">https://binary.pensoft.net/fig/393993</uri></graphic></fig><fig id="F5664304" position="float" orientation="portrait"><object-id xmlns:xlink="http://www.w3.org/1999/xlink" content-type="arpha" xlink:type="simple">946C830B-1C3D-584B-8501-FB6F1148F921</object-id><object-id xmlns:xlink="http://www.w3.org/1999/xlink" content-type="doi" xlink:type="simple">10.3897/BDJ.8.e59177.figure59b</object-id><label>Figure 59b.</label><caption><p>Nontype female, dorsal.</p></caption><graphic xmlns:xlink="http://www.w3.org/1999/xlink" xlink:href="bdj-08-e59177-g059_b.jpg" xlink:type="simple" position="float" orientation="portrait" id="oo_393994.jpg"><uri content-type="original_file" xlink:type="simple">https://binary.pensoft.net/fig/393994</uri></graphic></fig><fig id="F5664305" position="float" orientation="portrait"><object-id xmlns:xlink="http://www.w3.org/1999/xlink" content-type="arpha" xlink:type="simple">B5E428D1-CFEC-5411-B85D-109966BCC001</object-id><object-id xmlns:xlink="http://www.w3.org/1999/xlink" content-type="doi" xlink:type="simple">10.3897/BDJ.8.e59177.figure59c</object-id><label>Figure 59c.</label><caption><p>Nontype female, head and antenna lateral.</p></caption><graphic xmlns:xlink="http://www.w3.org/1999/xlink" xlink:href="bdj-08-e59177-g059_c.jpg" xlink:type="simple" position="float" orientation="portrait" id="oo_393995.jpg"><uri content-type="original_file" xlink:type="simple">https://binary.pensoft.net/fig/393995</uri></graphic></fig><fig id="F5664306" position="float" orientation="portrait"><object-id xmlns:xlink="http://www.w3.org/1999/xlink" content-type="arpha" xlink:type="simple">5C0D7C9C-CF07-543C-B594-B96EA4447587</object-id><object-id xmlns:xlink="http://www.w3.org/1999/xlink" content-type="doi" xlink:type="simple">10.3897/BDJ.8.e59177.figure59d</object-id><label>Figure 59d.</label><caption><p>Nontype female, head frontal.</p></caption><graphic xmlns:xlink="http://www.w3.org/1999/xlink" xlink:href="bdj-08-e59177-g059_d.jpg" xlink:type="simple" position="float" orientation="portrait" id="oo_393996.jpg"><uri content-type="original_file" xlink:type="simple">https://binary.pensoft.net/fig/393996</uri></graphic></fig><fig id="F5664307" position="float" orientation="portrait"><object-id xmlns:xlink="http://www.w3.org/1999/xlink" content-type="arpha" xlink:type="simple">06D6DD8C-A475-5660-8432-105DCEC76CB6</object-id><object-id xmlns:xlink="http://www.w3.org/1999/xlink" content-type="doi" xlink:type="simple">10.3897/BDJ.8.e59177.figure59e</object-id><label>Figure 59e.</label><caption><p>Nontype male, head and antenna lateral.</p></caption><graphic xmlns:xlink="http://www.w3.org/1999/xlink" xlink:href="bdj-08-e59177-g059_e.jpg" xlink:type="simple" position="float" orientation="portrait" id="oo_393997.jpg"><uri content-type="original_file" xlink:type="simple">https://binary.pensoft.net/fig/393997</uri></graphic></fig></fig-group></tp:treatment-sec><ref-list><ref id="B5635714"><element-citation xmlns:xlink="http://www.w3.org/1999/xlink" publication-type="article" xlink:type="simple"><person-group person-group-type="author"><name name-style="western"><surname>Graham</surname><given-names>M. W. R. de V.</given-names></name></person-group><year>1983</year><article-title>A new species of <italic><tp:taxon-name><tp:taxon-name-part taxon-name-part-type="genus" reg="Tetrastichus">Tetrastichus</tp:taxon-name-part></tp:taxon-name></italic> Haliday (<tp:taxon-name><tp:taxon-name-part taxon-name-part-type="order">Hymenoptera</tp:taxon-name-part></tp:taxon-name>: <tp:taxon-name><tp:taxon-name-part taxon-name-part-type="family">Eulophidae</tp:taxon-name-part></tp:taxon-name>), a parasite of the asparagus beetle <italic><tp:taxon-name><tp:taxon-name-part taxon-name-part-type="genus" reg="Crioceris">Crioceris</tp:taxon-name-part> <tp:taxon-name-part taxon-name-part-type="species" reg="duodecimpunctata">duodecimpunctata</tp:taxon-name-part></tp:taxon-name></italic> (L.).</article-title><source>Entomologist's Gazette</source><volume>34</volume><fpage>275</fpage><lpage>277</lpage></element-citation></ref><ref id="B5635744"><element-citation xmlns:xlink="http://www.w3.org/1999/xlink" publication-type="article" xlink:type="simple"><person-group person-group-type="author"><name name-style="western"><surname>Hedqvist</surname><given-names>KJ</given-names></name></person-group><year>2003</year><article-title>Katalog över svenska <tp:taxon-name><tp:taxon-name-part taxon-name-part-type="superfamily">Chalcidoidea</tp:taxon-name-part></tp:taxon-name></article-title><source>Entomologisk Tidskrift</source><volume>124</volume><fpage>73</fpage><lpage>133</lpage></element-citation></ref><ref id="B5635445"><element-citation xmlns:xlink="http://www.w3.org/1999/xlink" publication-type="article" xlink:type="simple"><person-group person-group-type="author"><name name-style="western"><surname>Van Alphen</surname><given-names>J. J.M.</given-names></name></person-group><year>1980</year><article-title>Aspects of the foraging behaviour of <italic><tp:taxon-name><tp:taxon-name-part taxon-name-part-type="genus" reg="Tetrastichus">Tetrastichus</tp:taxon-name-part> <tp:taxon-name-part taxon-name-part-type="species" reg="asparagi">asparagi</tp:taxon-name-part></tp:taxon-name></italic> Crawford and <italic><tp:taxon-name><tp:taxon-name-part taxon-name-part-type="genus" reg="Tetrastichus">Tetrastichus</tp:taxon-name-part></tp:taxon-name></italic> spec. (<tp:taxon-name><tp:taxon-name-part taxon-name-part-type="family">Eulophidae</tp:taxon-name-part></tp:taxon-name>), gregarious egg parasitoids of the <tp:taxon-name><tp:taxon-name-part taxon-name-part-type="genus" reg="Asparagus">Asparagus</tp:taxon-name-part></tp:taxon-name> Beetles <italic><tp:taxon-name><tp:taxon-name-part taxon-name-part-type="genus" reg="Crioceris">Crioceris</tp:taxon-name-part> <tp:taxon-name-part taxon-name-part-type="species" reg="asparagi">asparagi</tp:taxon-name-part></tp:taxon-name></italic> L. and <italic><tp:taxon-name><tp:taxon-name-part taxon-name-part-type="genus" reg="Crioceris">C.</tp:taxon-name-part> <tp:taxon-name-part taxon-name-part-type="species" reg="duodecimpunctata">duodecimpunctata</tp:taxon-name-part></tp:taxon-name></italic> L. (<tp:taxon-name><tp:taxon-name-part taxon-name-part-type="family">Chrysomelidae</tp:taxon-name-part></tp:taxon-name>)</article-title><source>Netherlands Journal of Zoology</source><volume>30</volume><issue>2</issue><fpage>307</fpage><lpage>325</lpage><pub-id pub-id-type="doi">10.1163/002829679x00430</pub-id></element-citation></ref></ref-list></tp:taxon-treatment>
