# Supplementary material for: A revision of European species of the genus Tetrastichus Haliday (Hymenoptera: Eulophidae) using integrative taxonomy
Source: Biodivers Data J. 2020 Dec 16;8:e59177. doi: 10.3897/BDJ.8.e59177 (PMC7758339; doi:10.3897/BDJ.8.e59177)
Supplement: XML Treatment for Tetrastichus halidayi [file BDJ.8.e59177-treatment69.xml]

<!DOCTYPE tp:taxon-treatment
  PUBLIC "-//TaxonX//DTD Taxonomic Treatment Publishing DTD v0 20100105//EN" "tax-treatment-NSO.dtd">
<tp:taxon-treatment xmlns:tp="http://www.plazi.org/taxpub"><tp:treatment-meta><mixed-citation publication-type="journal"><person-group><name><surname>Hansson</surname><given-names>Christer</given-names></name><name><surname>Schmidt</surname><given-names>Stefan</given-names></name></person-group><article-title>A revision of European species of the genus <italic><tp:taxon-name><tp:taxon-name-part taxon-name-part-type="genus" reg="Tetrastichus">Tetrastichus</tp:taxon-name-part></tp:taxon-name></italic> Haliday (<tp:taxon-name><tp:taxon-name-part taxon-name-part-type="order">Hymenoptera</tp:taxon-name-part></tp:taxon-name>: <tp:taxon-name><tp:taxon-name-part taxon-name-part-type="family">Eulophidae</tp:taxon-name-part></tp:taxon-name>) using integrative taxonomy</article-title><source>Biodivers Data J</source><day>16</day><month>12</month><year>2020</year><volume>8</volume><pub-id pub-id-type="doi">10.3897/BDJ.8.e59177</pub-id></mixed-citation></tp:treatment-meta><tp:nomenclature><tp:taxon-name><object-id xmlns:xlink="http://www.w3.org/1999/xlink" content-type="arpha" xlink:type="simple">0FA0A0BC-C503-5C22-BE47-8127BDF217B3</object-id><tp:taxon-name-part taxon-name-part-type="genus">Tetrastichus</tp:taxon-name-part> <tp:taxon-name-part taxon-name-part-type="species">halidayi</tp:taxon-name-part></tp:taxon-name><tp:taxon-authority>(Graham, 1961)</tp:taxon-authority><tp:nomenclature-citation-list><tp:nomenclature-citation><tp:taxon-name><tp:taxon-name-part taxon-name-part-type="genus" reg="Aprostocetus">Aprostocetus</tp:taxon-name-part> <tp:taxon-name-part taxon-name-part-type="species" reg="halidayi">halidayi</tp:taxon-name-part></tp:taxon-name><comment><xref ref-type="bibr" rid="B5635704">Graham 1961</xref>:5–8. Holotype ♀ in OUMNH, examined (Fig. <xref ref-type="fig" rid="F5664313">66</xref>). Transferred to <italic><tp:taxon-name><tp:taxon-name-part taxon-name-part-type="genus" reg="Tetrastichus">Tetrastichus</tp:taxon-name-part></tp:taxon-name></italic> by <xref ref-type="bibr" rid="B5635653">Domenichini 1966</xref>:94.</comment></tp:nomenclature-citation></tp:nomenclature-citation-list></tp:nomenclature><tp:treatment-sec sec-type="Description"><title>Description</title><p>See <xref ref-type="bibr" rid="B5635704">Graham (1961)</xref>.</p></tp:treatment-sec><tp:treatment-sec sec-type="Diagnosis"><title>Diagnosis</title><p>Mouth opening very wide, 2.0–2.2× malar space; mandibles very large, with outer tooth falcate and separated by a wide gap from the two small inner teeth, which are subacute and closely approximated; female gaster relatively long, 1.8× as long as wide with ovipositor sheaths protruding beyond apex of Gt<sub>7</sub>.</p></tp:treatment-sec><tp:treatment-sec sec-type="Distribution"><title>Distribution</title><p>(Former) Czechoslovakia, Germany, Ireland, Norway, Sweden, United Kingdom (<xref ref-type="bibr" rid="B5635704">Graham 1961</xref>), Russia and Switzerland (<bold>new records</bold>).</p></tp:treatment-sec><tp:treatment-sec sec-type="Ecology"><title>Ecology</title><sec sec-type="Host"><title>Host</title><p><italic><tp:taxon-name><tp:taxon-name-part taxon-name-part-type="genus" reg="Agropus">Agropus</tp:taxon-name-part> <tp:taxon-name-part taxon-name-part-type="species" reg="ahrensi">ahrensi</tp:taxon-name-part></tp:taxon-name></italic> Germar (<tp:taxon-name><tp:taxon-name-part taxon-name-part-type="order">Coleoptera</tp:taxon-name-part></tp:taxon-name>: <tp:taxon-name><tp:taxon-name-part taxon-name-part-type="family">Chrysomelidae</tp:taxon-name-part></tp:taxon-name>) (<xref ref-type="bibr" rid="B5574975">Graham 1991</xref>).</p></sec><sec sec-type="Material examined"><title>Material examined</title><p>Type material: holotype ♀ (OUMNH). Additional material (219♀ 57♂): Germany 2♂ (UCRC), Russia 8♀ (MZLU), Sweden 197♀ 51♂ (MZLU, NHM, NHRS, ZSM), Switzerland 1♀ (ZSM), United Kingdom 13♀ 4♂ (NHM).</p></sec></tp:treatment-sec><tp:treatment-sec><!--Section generated to contain objects referenced in tp:taxon-treatment.--><fig-group id="F5664313" position="float" orientation="portrait"><caption><p><italic><tp:taxon-name><tp:taxon-name-part taxon-name-part-type="genus" reg="Tetrastichus">Tetrastichus</tp:taxon-name-part> <tp:taxon-name-part taxon-name-part-type="species" reg="halidayi">halidayi</tp:taxon-name-part></tp:taxon-name></italic> (Graham)</p></caption><fig id="F5664318" position="float" orientation="portrait"><object-id xmlns:xlink="http://www.w3.org/1999/xlink" content-type="arpha" xlink:type="simple">901AD00F-6A63-5E00-AB31-4DEE82C62049</object-id><object-id xmlns:xlink="http://www.w3.org/1999/xlink" content-type="doi" xlink:type="simple">10.3897/BDJ.8.e59177.figure66a</object-id><label>Figure 66a.</label><caption><p>Holotype female, dorsal.</p></caption><graphic xmlns:xlink="http://www.w3.org/1999/xlink" xlink:href="bdj-08-e59177-g066_a.jpg" xlink:type="simple" position="float" orientation="portrait" id="oo_393998.jpg"><uri content-type="original_file" xlink:type="simple">https://binary.pensoft.net/fig/393998</uri></graphic></fig><fig id="F5664319" position="float" orientation="portrait"><object-id xmlns:xlink="http://www.w3.org/1999/xlink" content-type="arpha" xlink:type="simple">0B9FC3E8-8553-556E-B9EE-9BC3684B1C9A</object-id><object-id xmlns:xlink="http://www.w3.org/1999/xlink" content-type="doi" xlink:type="simple">10.3897/BDJ.8.e59177.figure66b</object-id><label>Figure 66b.</label><caption><p>Nontype female, lateral.</p></caption><graphic xmlns:xlink="http://www.w3.org/1999/xlink" xlink:href="bdj-08-e59177-g066_b.jpg" xlink:type="simple" position="float" orientation="portrait" id="oo_393999.jpg"><uri content-type="original_file" xlink:type="simple">https://binary.pensoft.net/fig/393999</uri></graphic></fig><fig id="F5664320" position="float" orientation="portrait"><object-id xmlns:xlink="http://www.w3.org/1999/xlink" content-type="arpha" xlink:type="simple">65736300-C1D9-5FE8-ABC9-7F9B8A64969D</object-id><object-id xmlns:xlink="http://www.w3.org/1999/xlink" content-type="doi" xlink:type="simple">10.3897/BDJ.8.e59177.figure66c</object-id><label>Figure 66c.</label><caption><p>Nontype female, dorsal.</p></caption><graphic xmlns:xlink="http://www.w3.org/1999/xlink" xlink:href="bdj-08-e59177-g066_c.jpg" xlink:type="simple" position="float" orientation="portrait" id="oo_394000.jpg"><uri content-type="original_file" xlink:type="simple">https://binary.pensoft.net/fig/394000</uri></graphic></fig><fig id="F5664321" position="float" orientation="portrait"><object-id xmlns:xlink="http://www.w3.org/1999/xlink" content-type="arpha" xlink:type="simple">7086508B-3F10-5FC7-9444-86CC70D46777</object-id><object-id xmlns:xlink="http://www.w3.org/1999/xlink" content-type="doi" xlink:type="simple">10.3897/BDJ.8.e59177.figure66d</object-id><label>Figure 66d.</label><caption><p>Nontype female, head frontal.</p></caption><graphic xmlns:xlink="http://www.w3.org/1999/xlink" xlink:href="bdj-08-e59177-g066_d.jpg" xlink:type="simple" position="float" orientation="portrait" id="oo_394001.jpg"><uri content-type="original_file" xlink:type="simple">https://binary.pensoft.net/fig/394001</uri></graphic></fig><fig id="F5664322" position="float" orientation="portrait"><object-id xmlns:xlink="http://www.w3.org/1999/xlink" content-type="arpha" xlink:type="simple">96A8E26D-E19C-5082-863D-23D7291CA69F</object-id><object-id xmlns:xlink="http://www.w3.org/1999/xlink" content-type="doi" xlink:type="simple">10.3897/BDJ.8.e59177.figure66e</object-id><label>Figure 66e.</label><caption><p>Nontype male, head and antenna lateral.</p></caption><graphic xmlns:xlink="http://www.w3.org/1999/xlink" xlink:href="bdj-08-e59177-g066_e.jpg" xlink:type="simple" position="float" orientation="portrait" id="oo_394002.jpg"><uri content-type="original_file" xlink:type="simple">https://binary.pensoft.net/fig/394002</uri></graphic></fig></fig-group></tp:treatment-sec><ref-list><ref id="B5635704"><element-citation xmlns:xlink="http://www.w3.org/1999/xlink" publication-type="article" xlink:type="simple"><person-group person-group-type="author"><name name-style="western"><surname>Graham</surname><given-names>M. W. R. de V.</given-names></name></person-group><year>1961</year><article-title>The genus <italic><tp:taxon-name><tp:taxon-name-part taxon-name-part-type="genus" reg="Aprostocetus">Aprostocetus</tp:taxon-name-part></tp:taxon-name></italic> Westwood sensu lato (Hym., <tp:taxon-name><tp:taxon-name-part taxon-name-part-type="family">Eulophidae</tp:taxon-name-part></tp:taxon-name>) notes on the synonymy of European species</article-title><source>Entomologist's Monthly Magazine</source><volume>97</volume><fpage>34</fpage><lpage>64</lpage></element-citation></ref><ref id="B5635653"><element-citation xmlns:xlink="http://www.w3.org/1999/xlink" publication-type="article" xlink:type="simple"><person-group person-group-type="author"><name name-style="western"><surname>Domenichini</surname><given-names>G</given-names></name></person-group><year>1966</year><article-title><tp:taxon-name><tp:taxon-name-part taxon-name-part-type="subfamily">Tetrastichinae</tp:taxon-name-part></tp:taxon-name> (<tp:taxon-name><tp:taxon-name-part taxon-name-part-type="order">Hymenoptera</tp:taxon-name-part></tp:taxon-name> <tp:taxon-name><tp:taxon-name-part taxon-name-part-type="family">Eulophidae</tp:taxon-name-part></tp:taxon-name>) palearctici ed i loro ospiti</article-title><source>Bollettino di Zoologia agraria e di Bachicoltura (Serie 2)</source><volume>6</volume><fpage>61</fpage><lpage>205</lpage></element-citation></ref><ref id="B5574975"><element-citation xmlns:xlink="http://www.w3.org/1999/xlink" publication-type="article" xlink:type="simple"><person-group person-group-type="author"><name name-style="western"><surname>Graham</surname><given-names>Marcus William Robert de Vere</given-names></name></person-group><year>1991</year><article-title>A reclassification of the European <tp:taxon-name><tp:taxon-name-part taxon-name-part-type="subfamily">Tetrastichinae</tp:taxon-name-part></tp:taxon-name> (<tp:taxon-name><tp:taxon-name-part taxon-name-part-type="order">Hymenoptera</tp:taxon-name-part></tp:taxon-name>: <tp:taxon-name><tp:taxon-name-part taxon-name-part-type="family">Eulophidae</tp:taxon-name-part></tp:taxon-name>): Revision of the remaining genera</article-title><source>Memoirs of the American Entomological Institute</source><volume>49</volume><fpage>1</fpage><lpage>322</lpage></element-citation></ref></ref-list></tp:taxon-treatment>
