# Supplementary material for: A revision of European species of the genus Tetrastichus Haliday (Hymenoptera: Eulophidae) using integrative taxonomy
Source: Biodivers Data J. 2020 Dec 16;8:e59177. doi: 10.3897/BDJ.8.e59177 (PMC7758339; doi:10.3897/BDJ.8.e59177)
Supplement: XML Treatment for Tetrastichus legionarius [file BDJ.8.e59177-treatment76.xml]

<!DOCTYPE tp:taxon-treatment
  PUBLIC "-//TaxonX//DTD Taxonomic Treatment Publishing DTD v0 20100105//EN" "tax-treatment-NSO.dtd">
<tp:taxon-treatment xmlns:tp="http://www.plazi.org/taxpub"><tp:treatment-meta><mixed-citation publication-type="journal"><person-group><name><surname>Hansson</surname><given-names>Christer</given-names></name><name><surname>Schmidt</surname><given-names>Stefan</given-names></name></person-group><article-title>A revision of European species of the genus <italic><tp:taxon-name><tp:taxon-name-part taxon-name-part-type="genus" reg="Tetrastichus">Tetrastichus</tp:taxon-name-part></tp:taxon-name></italic> Haliday (<tp:taxon-name><tp:taxon-name-part taxon-name-part-type="order">Hymenoptera</tp:taxon-name-part></tp:taxon-name>: <tp:taxon-name><tp:taxon-name-part taxon-name-part-type="family">Eulophidae</tp:taxon-name-part></tp:taxon-name>) using integrative taxonomy</article-title><source>Biodivers Data J</source><day>16</day><month>12</month><year>2020</year><volume>8</volume><pub-id pub-id-type="doi">10.3897/BDJ.8.e59177</pub-id></mixed-citation></tp:treatment-meta><tp:nomenclature><tp:taxon-name><object-id xmlns:xlink="http://www.w3.org/1999/xlink" content-type="arpha" xlink:type="simple">C1EB98BF-9E1F-5DFF-9FBC-459E81D56126</object-id><tp:taxon-name-part taxon-name-part-type="genus">Tetrastichus</tp:taxon-name-part> <tp:taxon-name-part taxon-name-part-type="species">legionarius</tp:taxon-name-part></tp:taxon-name><tp:taxon-authority>Giraud, 1863</tp:taxon-authority><tp:nomenclature-citation-list><tp:nomenclature-citation><tp:taxon-name><tp:taxon-name-part taxon-name-part-type="genus" reg="Tetrastichus">Tetrastichus</tp:taxon-name-part> <tp:taxon-name-part taxon-name-part-type="species" reg="legionarius">legionarius</tp:taxon-name-part></tp:taxon-name><comment><xref ref-type="bibr" rid="B6144958">Giraud 1863</xref>:1273. Lectotype ♀ in NMW, designated by <xref ref-type="bibr" rid="B5635653">Domenichini 1966</xref>:95, not examined. Transferred to <italic><tp:taxon-name><tp:taxon-name-part taxon-name-part-type="genus" reg="Aprostocetus">Aprostocetus</tp:taxon-name-part></tp:taxon-name></italic> by <xref ref-type="bibr" rid="B5635704">Graham 1961</xref>:38-39 and back to <italic><tp:taxon-name><tp:taxon-name-part taxon-name-part-type="genus" reg="Tetrastichus">Tetrastichus</tp:taxon-name-part></tp:taxon-name></italic> by <xref ref-type="bibr" rid="B5635653">Domenichini 1966</xref>:95. Fig. <xref ref-type="fig" rid="F5664358">73</xref></comment></tp:nomenclature-citation></tp:nomenclature-citation-list></tp:nomenclature><tp:treatment-sec sec-type="Description"><title>Description</title><p>See <xref ref-type="bibr" rid="B5574975">Graham (1991)</xref>.</p></tp:treatment-sec><tp:treatment-sec sec-type="Diagnosis"><title>Diagnosis</title><p>Female gaster very long, 2.6–3.3× as long as wide, with Gt<sub>7</sub> 1.5–1.9× as long as wide; female antenna with funiculars elongate, F1 4.1–4.3×, F2 3.2–3.9×, F3 2.8–3.1× as long as wide; male scape with ventral plaque 0.6–0.7× length of scape, whorled setae of funiculars not reaching to the tips of funiculars attached to; eye height 1.0× malar space in both sexes; both sexes with relatively bright metallic blue colour.</p></tp:treatment-sec><tp:treatment-sec sec-type="Distribution"><title>Distribution</title><p>Austria, (former) Czechoslovakia, France, Hungary, Italy, The Netherlands, Spain (<xref ref-type="bibr" rid="B5574975">Graham 1991</xref>), Sweden and United Kingdom (<bold>new records</bold>).</p></tp:treatment-sec><tp:treatment-sec sec-type="Ecology"><title>Ecology</title><sec sec-type="Host"><title>Host</title><p>Gregarious endoparasitoid of larvae and pupae of <italic><tp:taxon-name><tp:taxon-name-part taxon-name-part-type="genus" reg="Lipara">Lipara</tp:taxon-name-part> <tp:taxon-name-part taxon-name-part-type="species" reg="lucens">lucens</tp:taxon-name-part></tp:taxon-name></italic> Meigen (<tp:taxon-name><tp:taxon-name-part taxon-name-part-type="order">Diptera</tp:taxon-name-part></tp:taxon-name>: <tp:taxon-name><tp:taxon-name-part taxon-name-part-type="family">Chloropidae</tp:taxon-name-part></tp:taxon-name>) (<xref ref-type="bibr" rid="B5574975">Graham 1991</xref>).</p></sec><sec sec-type="Material examined"><title>Material examined</title><p>Non-type material (95♀ 17♂): Austria 1♀ (UCRC), France 16♀ 2♂ (GD, MZLU, NHM), Sweden 69♀ 15♂ (NHM, MZLU, ZSM), United Kingdom 9♀ (NHM).</p></sec></tp:treatment-sec><tp:treatment-sec><!--Section generated to contain objects referenced in tp:taxon-treatment.--><fig-group id="F5664358" position="float" orientation="portrait"><caption><p><italic><tp:taxon-name><tp:taxon-name-part taxon-name-part-type="genus" reg="Tetrastichus">Tetrastichus</tp:taxon-name-part> <tp:taxon-name-part taxon-name-part-type="species" reg="legionarius">legionarius</tp:taxon-name-part></tp:taxon-name></italic> Giraud</p></caption><fig id="F5664363" position="float" orientation="portrait"><object-id xmlns:xlink="http://www.w3.org/1999/xlink" content-type="arpha" xlink:type="simple">71FD20FD-F79B-54F4-84DB-8CB7F4AD8C57</object-id><object-id xmlns:xlink="http://www.w3.org/1999/xlink" content-type="doi" xlink:type="simple">10.3897/BDJ.8.e59177.figure73a</object-id><label>Figure 73a.</label><caption><p>Nontype female, lateral.</p></caption><graphic xmlns:xlink="http://www.w3.org/1999/xlink" xlink:href="bdj-08-e59177-g073_a.jpg" xlink:type="simple" position="float" orientation="portrait" id="oo_394014.jpg"><uri content-type="original_file" xlink:type="simple">https://binary.pensoft.net/fig/394014</uri></graphic></fig><fig id="F5664364" position="float" orientation="portrait"><object-id xmlns:xlink="http://www.w3.org/1999/xlink" content-type="arpha" xlink:type="simple">216FAEED-DE7C-5FCA-AD3F-C8B495D110F1</object-id><object-id xmlns:xlink="http://www.w3.org/1999/xlink" content-type="doi" xlink:type="simple">10.3897/BDJ.8.e59177.figure73b</object-id><label>Figure 73b.</label><caption><p>Nontype female, dorsal.</p></caption><graphic xmlns:xlink="http://www.w3.org/1999/xlink" xlink:href="bdj-08-e59177-g073_b.jpg" xlink:type="simple" position="float" orientation="portrait" id="oo_394015.jpg"><uri content-type="original_file" xlink:type="simple">https://binary.pensoft.net/fig/394015</uri></graphic></fig><fig id="F5664365" position="float" orientation="portrait"><object-id xmlns:xlink="http://www.w3.org/1999/xlink" content-type="arpha" xlink:type="simple">B04315E2-9337-5A3B-A5D7-7B81D45060DD</object-id><object-id xmlns:xlink="http://www.w3.org/1999/xlink" content-type="doi" xlink:type="simple">10.3897/BDJ.8.e59177.figure73c</object-id><label>Figure 73c.</label><caption><p>Nontype female, head frontal.</p></caption><graphic xmlns:xlink="http://www.w3.org/1999/xlink" xlink:href="bdj-08-e59177-g073_c.jpg" xlink:type="simple" position="float" orientation="portrait" id="oo_394016.jpg"><uri content-type="original_file" xlink:type="simple">https://binary.pensoft.net/fig/394016</uri></graphic></fig><fig id="F5664366" position="float" orientation="portrait"><object-id xmlns:xlink="http://www.w3.org/1999/xlink" content-type="arpha" xlink:type="simple">489D27A6-0B7B-52FF-8864-0497D513519D</object-id><object-id xmlns:xlink="http://www.w3.org/1999/xlink" content-type="doi" xlink:type="simple">10.3897/BDJ.8.e59177.figure73d</object-id><label>Figure 73d.</label><caption><p>Nontype male, head and antenna lateral.</p></caption><graphic xmlns:xlink="http://www.w3.org/1999/xlink" xlink:href="bdj-08-e59177-g073_d.jpg" xlink:type="simple" position="float" orientation="portrait" id="oo_394017.jpg"><uri content-type="original_file" xlink:type="simple">https://binary.pensoft.net/fig/394017</uri></graphic></fig></fig-group></tp:treatment-sec><ref-list><ref id="B6144958"><element-citation xmlns:xlink="http://www.w3.org/1999/xlink" publication-type="article" xlink:type="simple"><person-group person-group-type="author"><name name-style="western"><surname>Giraud</surname><given-names>J</given-names></name></person-group><year>1863</year><article-title>Memoire sur les insectes qui vivent sur le roseau commun, <italic><tp:taxon-name><tp:taxon-name-part taxon-name-part-type="genus" reg="Phragmitis">Phragmitis</tp:taxon-name-part> <tp:taxon-name-part taxon-name-part-type="species" reg="communis">communis</tp:taxon-name-part></tp:taxon-name></italic> Trin. (<italic><tp:taxon-name><tp:taxon-name-part taxon-name-part-type="genus" reg="Arundo">Arundo</tp:taxon-name-part> <tp:taxon-name-part taxon-name-part-type="species" reg="phragmites">phragmites</tp:taxon-name-part></tp:taxon-name></italic> L.) et plus specialement sur ceux de l'orde des Hymenopteres</article-title><source>Verhandlungen der Kaiserlich-Königlichen Zoologisch-Botanischen Gesellschaft in Wien.</source><volume>13</volume><fpage>1251</fpage><lpage>1288</lpage></element-citation></ref><ref id="B5635653"><element-citation xmlns:xlink="http://www.w3.org/1999/xlink" publication-type="article" xlink:type="simple"><person-group person-group-type="author"><name name-style="western"><surname>Domenichini</surname><given-names>G</given-names></name></person-group><year>1966</year><article-title><tp:taxon-name><tp:taxon-name-part taxon-name-part-type="subfamily">Tetrastichinae</tp:taxon-name-part></tp:taxon-name> (<tp:taxon-name><tp:taxon-name-part taxon-name-part-type="order">Hymenoptera</tp:taxon-name-part></tp:taxon-name> <tp:taxon-name><tp:taxon-name-part taxon-name-part-type="family">Eulophidae</tp:taxon-name-part></tp:taxon-name>) palearctici ed i loro ospiti</article-title><source>Bollettino di Zoologia agraria e di Bachicoltura (Serie 2)</source><volume>6</volume><fpage>61</fpage><lpage>205</lpage></element-citation></ref><ref id="B5635704"><element-citation xmlns:xlink="http://www.w3.org/1999/xlink" publication-type="article" xlink:type="simple"><person-group person-group-type="author"><name name-style="western"><surname>Graham</surname><given-names>M. W. R. de V.</given-names></name></person-group><year>1961</year><article-title>The genus <italic><tp:taxon-name><tp:taxon-name-part taxon-name-part-type="genus" reg="Aprostocetus">Aprostocetus</tp:taxon-name-part></tp:taxon-name></italic> Westwood sensu lato (Hym., <tp:taxon-name><tp:taxon-name-part taxon-name-part-type="family">Eulophidae</tp:taxon-name-part></tp:taxon-name>) notes on the synonymy of European species</article-title><source>Entomologist's Monthly Magazine</source><volume>97</volume><fpage>34</fpage><lpage>64</lpage></element-citation></ref><ref id="B5574975"><element-citation xmlns:xlink="http://www.w3.org/1999/xlink" publication-type="article" xlink:type="simple"><person-group person-group-type="author"><name name-style="western"><surname>Graham</surname><given-names>Marcus William Robert de Vere</given-names></name></person-group><year>1991</year><article-title>A reclassification of the European <tp:taxon-name><tp:taxon-name-part taxon-name-part-type="subfamily">Tetrastichinae</tp:taxon-name-part></tp:taxon-name> (<tp:taxon-name><tp:taxon-name-part taxon-name-part-type="order">Hymenoptera</tp:taxon-name-part></tp:taxon-name>: <tp:taxon-name><tp:taxon-name-part taxon-name-part-type="family">Eulophidae</tp:taxon-name-part></tp:taxon-name>): Revision of the remaining genera</article-title><source>Memoirs of the American Entomological Institute</source><volume>49</volume><fpage>1</fpage><lpage>322</lpage></element-citation></ref></ref-list></tp:taxon-treatment>
