# Supplementary material for: A revision of European species of the genus Tetrastichus Haliday (Hymenoptera: Eulophidae) using integrative taxonomy
Source: Biodivers Data J. 2020 Dec 16;8:e59177. doi: 10.3897/BDJ.8.e59177 (PMC7758339; doi:10.3897/BDJ.8.e59177)
Supplement: XML Treatment for Tetrastichus miser [file BDJ.8.e59177-treatment84.xml]

<!DOCTYPE tp:taxon-treatment
  PUBLIC "-//TaxonX//DTD Taxonomic Treatment Publishing DTD v0 20100105//EN" "tax-treatment-NSO.dtd">
<tp:taxon-treatment xmlns:tp="http://www.plazi.org/taxpub"><tp:treatment-meta><mixed-citation publication-type="journal"><person-group><name><surname>Hansson</surname><given-names>Christer</given-names></name><name><surname>Schmidt</surname><given-names>Stefan</given-names></name></person-group><article-title>A revision of European species of the genus <italic><tp:taxon-name><tp:taxon-name-part taxon-name-part-type="genus" reg="Tetrastichus">Tetrastichus</tp:taxon-name-part></tp:taxon-name></italic> Haliday (<tp:taxon-name><tp:taxon-name-part taxon-name-part-type="order">Hymenoptera</tp:taxon-name-part></tp:taxon-name>: <tp:taxon-name><tp:taxon-name-part taxon-name-part-type="family">Eulophidae</tp:taxon-name-part></tp:taxon-name>) using integrative taxonomy</article-title><source>Biodivers Data J</source><day>16</day><month>12</month><year>2020</year><volume>8</volume><pub-id pub-id-type="doi">10.3897/BDJ.8.e59177</pub-id></mixed-citation></tp:treatment-meta><tp:nomenclature><tp:taxon-name><object-id xmlns:xlink="http://www.w3.org/1999/xlink" content-type="arpha" xlink:type="simple">90BA099B-F7C7-591A-B640-6B44429E8E6C</object-id><tp:taxon-name-part taxon-name-part-type="genus">Tetrastichus</tp:taxon-name-part> <tp:taxon-name-part taxon-name-part-type="species">miser</tp:taxon-name-part></tp:taxon-name><tp:taxon-authority>(Nees, 1834)</tp:taxon-authority><tp:nomenclature-citation-list><tp:nomenclature-citation><tp:taxon-name><tp:taxon-name-part taxon-name-part-type="genus">Tetrastichus</tp:taxon-name-part> <tp:taxon-name-part taxon-name-part-type="species">miser</tp:taxon-name-part></tp:taxon-name><comment><italic><tp:taxon-name><tp:taxon-name-part taxon-name-part-type="genus" reg="Eulophus">Eulophus</tp:taxon-name-part></tp:taxon-name><tp:taxon-name><tp:taxon-name-part taxon-name-part-type="genus" reg="Tetrastichus"/><tp:taxon-name-part taxon-name-part-type="species" reg="miser">miser</tp:taxon-name-part></tp:taxon-name><xref ref-type="bibr" rid="B5635809">Nees von Esenbeck 1834</xref></italic><xref ref-type="bibr" rid="B5574975">Graham 1991</xref><xref ref-type="fig" rid="F5661577">81</xref><italic><tp:taxon-name><tp:taxon-name-part taxon-name-part-type="genus" reg="Tetrastichus">Tetrastichus</tp:taxon-name-part></tp:taxon-name></italic><xref ref-type="bibr" rid="B5635850">Walker 1848</xref><italic><tp:taxon-name><tp:taxon-name-part taxon-name-part-type="genus" reg="Aprostocetus">Aprostocetus</tp:taxon-name-part></tp:taxon-name></italic><xref ref-type="bibr" rid="B5635704">Graham 1961</xref><italic><tp:taxon-name><tp:taxon-name-part taxon-name-part-type="genus" reg="Tetrastichus">Tetrastichus</tp:taxon-name-part></tp:taxon-name></italic><xref ref-type="bibr" rid="B5635653">Domenichini 1966</xref></comment></tp:nomenclature-citation><tp:nomenclature-citation><tp:taxon-name><tp:taxon-name-part taxon-name-part-type="genus" reg="Cirrospilus">Cirrospilus</tp:taxon-name-part> <tp:taxon-name-part taxon-name-part-type="species" reg="Attalus">Attalus</tp:taxon-name-part></tp:taxon-name><comment><xref ref-type="bibr" rid="B6032604">Walker 1839b</xref>:353. Lectotype ♀ in NHM, designated by <xref ref-type="bibr" rid="B5635704">Graham 1961</xref>:37, examined. Synonymised by <xref ref-type="bibr" rid="B5635850">Walker 1848</xref>:145.</comment></tp:nomenclature-citation><tp:nomenclature-citation><tp:taxon-name><tp:taxon-name-part taxon-name-part-type="genus" reg="Entedon">Entedon</tp:taxon-name-part> <tp:taxon-name-part taxon-name-part-type="species" reg="medianus">medianus</tp:taxon-name-part></tp:taxon-name><comment><xref ref-type="bibr" rid="B6032530">Ratzeburg 1848</xref>:169. Lectotype ♂ in NMW, designated by <xref ref-type="bibr" rid="B5574975">Graham 1991</xref>:257, not examined. Synonymised by <xref ref-type="bibr" rid="B5635653">Domenichini 1966</xref>:93.</comment></tp:nomenclature-citation></tp:nomenclature-citation-list></tp:nomenclature><tp:treatment-sec sec-type="Description"><title>Description</title><p>See <xref ref-type="bibr" rid="B5574975">Graham (1991)</xref>.</p></tp:treatment-sec><tp:treatment-sec sec-type="Diagnosis"><title>Diagnosis</title><p>Female with gaster at most 1.6× as long as wide and with Gt<sub>7</sub> transverse; male with whorled setae on F1–F4 at most reaching to apex of funicular attached to, or slightly beyond apex. See key for delimitation from similar species.</p></tp:treatment-sec><tp:treatment-sec sec-type="Distribution"><title>Distribution</title><p>Austria, (former) Czechoslovakia, Denmark, Finland, France, Germany, Hungary, Ireland, The Netherlands, Spain, Sweden, United Kingdom and (former) Yugoslavia (<xref ref-type="bibr" rid="B5574975">Graham 1991</xref>).</p></tp:treatment-sec><tp:treatment-sec sec-type="Ecology"><title>Ecology</title><sec sec-type="Host"><title>Host</title><p><italic><tp:taxon-name><tp:taxon-name-part taxon-name-part-type="genus" reg="Rhynchaenus">Rhynchaenus</tp:taxon-name-part> <tp:taxon-name-part taxon-name-part-type="species" reg="alni">alni</tp:taxon-name-part></tp:taxon-name></italic> (L.), <italic><tp:taxon-name><tp:taxon-name-part taxon-name-part-type="genus" reg="Rhynchaenus">R.</tp:taxon-name-part> <tp:taxon-name-part taxon-name-part-type="species" reg="fagi">fagi</tp:taxon-name-part></tp:taxon-name></italic> (L.), <italic><tp:taxon-name><tp:taxon-name-part taxon-name-part-type="genus" reg="Rhynchaenus">R.</tp:taxon-name-part> <tp:taxon-name-part taxon-name-part-type="species" reg="pilosus">pilosus</tp:taxon-name-part></tp:taxon-name></italic> (F.), <italic><tp:taxon-name><tp:taxon-name-part taxon-name-part-type="genus" reg="Rhynchaenus">R.</tp:taxon-name-part> <tp:taxon-name-part taxon-name-part-type="species" reg="quercus">quercus</tp:taxon-name-part></tp:taxon-name></italic> (F.), <italic><tp:taxon-name><tp:taxon-name-part taxon-name-part-type="genus" reg="Rhynchaenus">R.</tp:taxon-name-part> <tp:taxon-name-part taxon-name-part-type="species" reg="salicis">salicis</tp:taxon-name-part></tp:taxon-name></italic> (L.), <italic><tp:taxon-name><tp:taxon-name-part taxon-name-part-type="genus" reg="Ramphus">Ramphus</tp:taxon-name-part> <tp:taxon-name-part taxon-name-part-type="species" reg="oxyacanthae">oxyacanthae</tp:taxon-name-part></tp:taxon-name></italic> (Marsham) (<tp:taxon-name><tp:taxon-name-part taxon-name-part-type="order">Coleoptera</tp:taxon-name-part></tp:taxon-name>: <tp:taxon-name><tp:taxon-name-part taxon-name-part-type="family">Curculionidae</tp:taxon-name-part></tp:taxon-name>) (<xref ref-type="bibr" rid="B5574975">Graham 1991</xref>).</p></sec><sec sec-type="Material examined"><title>Material examined</title><p>Type material: neotype ♀ of <italic><tp:taxon-name><tp:taxon-name-part taxon-name-part-type="genus" reg="Entedon">E.</tp:taxon-name-part> <tp:taxon-name-part taxon-name-part-type="species" reg="miser">miser</tp:taxon-name-part></tp:taxon-name></italic> (NHM, type no. 5.1933), lectotype of <italic><tp:taxon-name><tp:taxon-name-part taxon-name-part-type="genus" reg="Cirrospilus">C.</tp:taxon-name-part> <tp:taxon-name-part taxon-name-part-type="species" reg="Attalus">Attalus</tp:taxon-name-part></tp:taxon-name></italic> (NHM, type no. 5.1933). Additional material: Sweden 124♀ 13♂ (NHM, MZLU, ZSM), of which 12♀ 6♂ were reared from <italic><tp:taxon-name><tp:taxon-name-part taxon-name-part-type="genus" reg="Ramphus">Ramphus</tp:taxon-name-part> <tp:taxon-name-part taxon-name-part-type="species" reg="oxyacanthae">oxyacanthae</tp:taxon-name-part></tp:taxon-name></italic>.</p></sec></tp:treatment-sec><tp:treatment-sec><!--Section generated to contain objects referenced in tp:taxon-treatment.--><fig-group id="F5661577" position="float" orientation="portrait"><caption><p><italic><tp:taxon-name><tp:taxon-name-part taxon-name-part-type="genus" reg="Tetrastichus">Tetrastichus</tp:taxon-name-part> <tp:taxon-name-part taxon-name-part-type="species" reg="miser">miser</tp:taxon-name-part></tp:taxon-name></italic> (Nees)</p></caption><fig id="F5661582" position="float" orientation="portrait"><object-id xmlns:xlink="http://www.w3.org/1999/xlink" content-type="arpha" xlink:type="simple">CD668924-7032-5186-8310-5352B6D47AD6</object-id><object-id xmlns:xlink="http://www.w3.org/1999/xlink" content-type="doi" xlink:type="simple">10.3897/BDJ.8.e59177.figure81a</object-id><label>Figure 81a.</label><caption><p>Neotype female, dorsal.</p></caption><graphic xmlns:xlink="http://www.w3.org/1999/xlink" xlink:href="bdj-08-e59177-g081_a.jpg" xlink:type="simple" position="float" orientation="portrait" id="oo_393433.jpg"><uri content-type="original_file" xlink:type="simple">https://binary.pensoft.net/fig/393433</uri></graphic></fig><fig id="F5661583" position="float" orientation="portrait"><object-id xmlns:xlink="http://www.w3.org/1999/xlink" content-type="arpha" xlink:type="simple">70173FBD-49E5-5DF7-BB46-9B814B132958</object-id><object-id xmlns:xlink="http://www.w3.org/1999/xlink" content-type="doi" xlink:type="simple">10.3897/BDJ.8.e59177.figure81b</object-id><label>Figure 81b.</label><caption><p>Nontype female, lateral.</p></caption><graphic xmlns:xlink="http://www.w3.org/1999/xlink" xlink:href="bdj-08-e59177-g081_b.jpg" xlink:type="simple" position="float" orientation="portrait" id="oo_393434.jpg"><uri content-type="original_file" xlink:type="simple">https://binary.pensoft.net/fig/393434</uri></graphic></fig><fig id="F5661584" position="float" orientation="portrait"><object-id xmlns:xlink="http://www.w3.org/1999/xlink" content-type="arpha" xlink:type="simple">3C658A95-80BE-563D-9BCE-30EA9E5A739B</object-id><object-id xmlns:xlink="http://www.w3.org/1999/xlink" content-type="doi" xlink:type="simple">10.3897/BDJ.8.e59177.figure81c</object-id><label>Figure 81c.</label><caption><p>Nontype female, dorsal.</p></caption><graphic xmlns:xlink="http://www.w3.org/1999/xlink" xlink:href="bdj-08-e59177-g081_c.jpg" xlink:type="simple" position="float" orientation="portrait" id="oo_393435.jpg"><uri content-type="original_file" xlink:type="simple">https://binary.pensoft.net/fig/393435</uri></graphic></fig><fig id="F5661585" position="float" orientation="portrait"><object-id xmlns:xlink="http://www.w3.org/1999/xlink" content-type="arpha" xlink:type="simple">EA1B98AF-6430-5E8A-858A-F6B5BE658B2F</object-id><object-id xmlns:xlink="http://www.w3.org/1999/xlink" content-type="doi" xlink:type="simple">10.3897/BDJ.8.e59177.figure81d</object-id><label>Figure 81d.</label><caption><p>Nontype male, head and antenna lateral.</p></caption><graphic xmlns:xlink="http://www.w3.org/1999/xlink" xlink:href="bdj-08-e59177-g081_d.jpg" xlink:type="simple" position="float" orientation="portrait" id="oo_393436.jpg"><uri content-type="original_file" xlink:type="simple">https://binary.pensoft.net/fig/393436</uri></graphic></fig></fig-group></tp:treatment-sec><ref-list><ref id="B5635809"><element-citation xmlns:xlink="http://www.w3.org/1999/xlink" publication-type="book" xlink:type="simple"><person-group person-group-type="author"><name name-style="western"><surname>Nees von Esenbeck</surname><given-names>Christian Gottfried Daniel</given-names></name></person-group><year>1834</year><source>Hymenopterorum ichneumonibus affinium monographiae, genera Europaea et species illustrantes. Scripsit Christ. Godofr. Nees ab Esenbeck.</source><publisher-name>J.G. Cottae</publisher-name><publisher-loc>Stuttgartiae</publisher-loc></element-citation></ref><ref id="B5574975"><element-citation xmlns:xlink="http://www.w3.org/1999/xlink" publication-type="article" xlink:type="simple"><person-group person-group-type="author"><name name-style="western"><surname>Graham</surname><given-names>Marcus William Robert de Vere</given-names></name></person-group><year>1991</year><article-title>A reclassification of the European <tp:taxon-name><tp:taxon-name-part taxon-name-part-type="subfamily">Tetrastichinae</tp:taxon-name-part></tp:taxon-name> (<tp:taxon-name><tp:taxon-name-part taxon-name-part-type="order">Hymenoptera</tp:taxon-name-part></tp:taxon-name>: <tp:taxon-name><tp:taxon-name-part taxon-name-part-type="family">Eulophidae</tp:taxon-name-part></tp:taxon-name>): Revision of the remaining genera</article-title><source>Memoirs of the American Entomological Institute</source><volume>49</volume><fpage>1</fpage><lpage>322</lpage></element-citation></ref><ref id="B5635850"><element-citation xmlns:xlink="http://www.w3.org/1999/xlink" publication-type="book" xlink:type="simple"><person-group person-group-type="author"><name name-style="western"><surname>Walker</surname><given-names>Francis</given-names></name></person-group><year>1848</year><source>List of the specimens of the hymenopterous insects in collection of the British Museum. Part 2</source><publisher-name>Printed by order of the Trustees</publisher-name><publisher-loc>London</publisher-loc></element-citation></ref><ref id="B5635704"><element-citation xmlns:xlink="http://www.w3.org/1999/xlink" publication-type="article" xlink:type="simple"><person-group person-group-type="author"><name name-style="western"><surname>Graham</surname><given-names>M. W. R. de V.</given-names></name></person-group><year>1961</year><article-title>The genus <italic><tp:taxon-name><tp:taxon-name-part taxon-name-part-type="genus" reg="Aprostocetus">Aprostocetus</tp:taxon-name-part></tp:taxon-name></italic> Westwood sensu lato (Hym., <tp:taxon-name><tp:taxon-name-part taxon-name-part-type="family">Eulophidae</tp:taxon-name-part></tp:taxon-name>) notes on the synonymy of European species</article-title><source>Entomologist's Monthly Magazine</source><volume>97</volume><fpage>34</fpage><lpage>64</lpage></element-citation></ref><ref id="B5635653"><element-citation xmlns:xlink="http://www.w3.org/1999/xlink" publication-type="article" xlink:type="simple"><person-group person-group-type="author"><name name-style="western"><surname>Domenichini</surname><given-names>G</given-names></name></person-group><year>1966</year><article-title><tp:taxon-name><tp:taxon-name-part taxon-name-part-type="subfamily">Tetrastichinae</tp:taxon-name-part></tp:taxon-name> (<tp:taxon-name><tp:taxon-name-part taxon-name-part-type="order">Hymenoptera</tp:taxon-name-part></tp:taxon-name> <tp:taxon-name><tp:taxon-name-part taxon-name-part-type="family">Eulophidae</tp:taxon-name-part></tp:taxon-name>) palearctici ed i loro ospiti</article-title><source>Bollettino di Zoologia agraria e di Bachicoltura (Serie 2)</source><volume>6</volume><fpage>61</fpage><lpage>205</lpage></element-citation></ref><ref id="B6032604"><element-citation xmlns:xlink="http://www.w3.org/1999/xlink" publication-type="article" xlink:type="simple"><person-group person-group-type="author"><name name-style="western"><surname>Walker</surname><given-names>F</given-names></name></person-group><year>1839</year><article-title>Descriptions of British Chalcidites</article-title><source>Annals of Natural History</source><volume>2</volume><fpage>350</fpage><lpage>355</lpage><pub-id pub-id-type="doi">10.1080/00222933909512398</pub-id></element-citation></ref><ref id="B6032530"><element-citation xmlns:xlink="http://www.w3.org/1999/xlink" publication-type="book" xlink:type="simple"><person-group person-group-type="author"><name name-style="western"><surname>Ratzeburg</surname><given-names>J. T. C.</given-names></name></person-group><year>1848</year><source>Die Ichneumonen der Forstinsecten in forstlicher und entomologischer Beziehung</source><publisher-name>Nicolaische Buchhandlung</publisher-name><publisher-loc>Berlin</publisher-loc></element-citation></ref></ref-list></tp:taxon-treatment>
