# Supplementary material for: A revision of European species of the genus Tetrastichus Haliday (Hymenoptera: Eulophidae) using integrative taxonomy
Source: Biodivers Data J. 2020 Dec 16;8:e59177. doi: 10.3897/BDJ.8.e59177 (PMC7758339; doi:10.3897/BDJ.8.e59177)
Supplement: XML Treatment for Tetrastichus polyporinus [file BDJ.8.e59177-treatment89.xml]

<!DOCTYPE tp:taxon-treatment
  PUBLIC "-//TaxonX//DTD Taxonomic Treatment Publishing DTD v0 20100105//EN" "tax-treatment-NSO.dtd">
<tp:taxon-treatment xmlns:tp="http://www.plazi.org/taxpub"><tp:treatment-meta><mixed-citation publication-type="journal"><person-group><name><surname>Hansson</surname><given-names>Christer</given-names></name><name><surname>Schmidt</surname><given-names>Stefan</given-names></name></person-group><article-title>A revision of European species of the genus <italic><tp:taxon-name><tp:taxon-name-part taxon-name-part-type="genus" reg="Tetrastichus">Tetrastichus</tp:taxon-name-part></tp:taxon-name></italic> Haliday (<tp:taxon-name><tp:taxon-name-part taxon-name-part-type="order">Hymenoptera</tp:taxon-name-part></tp:taxon-name>: <tp:taxon-name><tp:taxon-name-part taxon-name-part-type="family">Eulophidae</tp:taxon-name-part></tp:taxon-name>) using integrative taxonomy</article-title><source>Biodivers Data J</source><day>16</day><month>12</month><year>2020</year><volume>8</volume><pub-id pub-id-type="doi">10.3897/BDJ.8.e59177</pub-id></mixed-citation></tp:treatment-meta><tp:nomenclature><tp:taxon-name><object-id xmlns:xlink="http://www.w3.org/1999/xlink" content-type="arpha" xlink:type="simple">536C6E4C-8C06-50E2-B59C-F2CDA3FE256A</object-id><tp:taxon-name-part taxon-name-part-type="genus">Tetrastichus</tp:taxon-name-part> <tp:taxon-name-part taxon-name-part-type="species">polyporinus</tp:taxon-name-part></tp:taxon-name><tp:taxon-authority>Askew, 2007</tp:taxon-authority><tp:nomenclature-citation-list><tp:nomenclature-citation><tp:taxon-name><tp:taxon-name-part taxon-name-part-type="genus" reg="Tetrastichus">Tetrastichus</tp:taxon-name-part> <tp:taxon-name-part taxon-name-part-type="species" reg="polyporinus">polyporinus</tp:taxon-name-part></tp:taxon-name><comment><xref ref-type="bibr" rid="B5670540">Askew 2007</xref>:233-234. Holotype ♀ in NHM, examined (Fig. <xref ref-type="fig" rid="F5665072">86</xref>).</comment></tp:nomenclature-citation></tp:nomenclature-citation-list></tp:nomenclature><tp:treatment-sec sec-type="Description"><title>Description</title><p>Female, see <xref ref-type="bibr" rid="B5670540">Askew (2007)</xref>.</p><p>MALE. Body length 1.7 mm. <italic>Head</italic>. Width/length in dorsal view 2.6, width/length in frontal view 1.4, eye height/malar space 1.5, mouth width/malar space 1.5, widths head/mesosoma 1.1. <italic>Antenna</italic>. F1–F4 with basal whorls of setae, reaching beyond apex of corresponding flagellomere, scape length/eye height 1.0, scape length/width 2.5, ventral plaque placed in central part of scape, lengths ventral plaque/scape 0.7, pedicel+flagellum length/mesosoma width 1.5, length/width F1, F2, F3, F4 1.7, 1.9, 2.0, 2.0, clava length/width 4.9, lengths pedicel/F1 0.8, lengths F1/F2 0.9, F1/F3 0.9, F1/F4 0.9, lengths F1, F2, F3, F4/clava 0.4, 0.4, 0.5, 0.5.</p><p>Colour. Body with weak metallic blue tinges, entire antenna dark brown, tegulae dark brown, wing venation yellowish-brown to brown, coxae concolorous with body, trochanters and femora dark brown, tibiae and tarsi yellowish-brown.</p></tp:treatment-sec><tp:treatment-sec sec-type="Diagnosis"><title>Diagnosis</title><p>Mouth opening 1.3–1.5× malar space; female antenna: flagellum short, for example, F3 at most 1.1× as long as wide, sometimes transverse and clava (incl. spicule) 2.5× as long as wide; male antenna: length of whorled setae on funiculars at least 1.4× the length of funicular attached to; F4 2.0× as long as wide; body black with very weak blue tinges.</p></tp:treatment-sec><tp:treatment-sec sec-type="Distribution"><title>Distribution</title><p>France, Germany (<xref ref-type="bibr" rid="B5670540">Askew 2007</xref>), Romania and Sweden (<bold>new records</bold>).</p></tp:treatment-sec><tp:treatment-sec sec-type="Ecology"><title>Ecology</title><sec sec-type="Host"><title>Host</title><p>Possibly <italic><tp:taxon-name><tp:taxon-name-part taxon-name-part-type="genus" reg="Dacne">Dacne</tp:taxon-name-part></tp:taxon-name></italic> sp. (<xref ref-type="bibr" rid="B5670540">Askew 2007</xref>); <italic><tp:taxon-name><tp:taxon-name-part taxon-name-part-type="genus" reg="Triplax">Triplax</tp:taxon-name-part> <tp:taxon-name-part taxon-name-part-type="species" reg="rufipes">rufipes</tp:taxon-name-part></tp:taxon-name></italic> Fabricius and <italic><tp:taxon-name><tp:taxon-name-part taxon-name-part-type="genus" reg="Triplax">T.</tp:taxon-name-part> <tp:taxon-name-part taxon-name-part-type="species" reg="russica">russica</tp:taxon-name-part></tp:taxon-name></italic> (L.) <bold>new records</bold>. All hosts are <tp:taxon-name><tp:taxon-name-part taxon-name-part-type="order">Coleoptera</tp:taxon-name-part></tp:taxon-name>: <tp:taxon-name><tp:taxon-name-part taxon-name-part-type="family">Erotylidae</tp:taxon-name-part></tp:taxon-name>.</p></sec><sec sec-type="Material examined"><title>Material examined</title><p>Type material: holotype ♀ (NHM, type no. 5.4457). Additional material (23♀ 3♂): France 11♀ 3♂ ex <italic><tp:taxon-name><tp:taxon-name-part taxon-name-part-type="genus" reg="Triplax">Triplax</tp:taxon-name-part> <tp:taxon-name-part taxon-name-part-type="species" reg="russica">russica</tp:taxon-name-part></tp:taxon-name></italic> from <italic><tp:taxon-name><tp:taxon-name-part taxon-name-part-type="genus" reg="Polyporus">Polyporus</tp:taxon-name-part></tp:taxon-name></italic> sp. on <italic><tp:taxon-name><tp:taxon-name-part taxon-name-part-type="genus" reg="Fraxinus">Fraxinus</tp:taxon-name-part></tp:taxon-name></italic> (G), Romania 2♀ (MZLU, NHM), Sweden 10♀ ex <italic><tp:taxon-name><tp:taxon-name-part taxon-name-part-type="genus" reg="Triplax">Triplax</tp:taxon-name-part> <tp:taxon-name-part taxon-name-part-type="species" reg="rufipes">rufipes</tp:taxon-name-part></tp:taxon-name></italic> (NHM).</p></sec></tp:treatment-sec><tp:treatment-sec><!--Section generated to contain objects referenced in tp:taxon-treatment.--><fig-group id="F5665072" position="float" orientation="portrait"><caption><p><italic><tp:taxon-name><tp:taxon-name-part taxon-name-part-type="genus" reg="Tetrastichus">Tetrastichus</tp:taxon-name-part> <tp:taxon-name-part taxon-name-part-type="species" reg="polyporinus">polyporinus</tp:taxon-name-part></tp:taxon-name></italic> Askew</p></caption><fig id="F5665077" position="float" orientation="portrait"><object-id xmlns:xlink="http://www.w3.org/1999/xlink" content-type="arpha" xlink:type="simple">A4646141-5149-5C0A-AB41-489C90FA56E5</object-id><object-id xmlns:xlink="http://www.w3.org/1999/xlink" content-type="doi" xlink:type="simple">10.3897/BDJ.8.e59177.figure86a</object-id><label>Figure 86a.</label><caption><p>Holotype female, lateral.</p></caption><graphic xmlns:xlink="http://www.w3.org/1999/xlink" xlink:href="bdj-08-e59177-g086_a.jpg" xlink:type="simple" position="float" orientation="portrait" id="oo_394129.jpg"><uri content-type="original_file" xlink:type="simple">https://binary.pensoft.net/fig/394129</uri></graphic></fig><fig id="F5665078" position="float" orientation="portrait"><object-id xmlns:xlink="http://www.w3.org/1999/xlink" content-type="arpha" xlink:type="simple">FD5D0517-166F-584B-9A6C-FEBB6C805948</object-id><object-id xmlns:xlink="http://www.w3.org/1999/xlink" content-type="doi" xlink:type="simple">10.3897/BDJ.8.e59177.figure86b</object-id><label>Figure 86b.</label><caption><p>Holotype female, dorsal.</p></caption><graphic xmlns:xlink="http://www.w3.org/1999/xlink" xlink:href="bdj-08-e59177-g086_b.jpg" xlink:type="simple" position="float" orientation="portrait" id="oo_394130.jpg"><uri content-type="original_file" xlink:type="simple">https://binary.pensoft.net/fig/394130</uri></graphic></fig><fig id="F5665079" position="float" orientation="portrait"><object-id xmlns:xlink="http://www.w3.org/1999/xlink" content-type="arpha" xlink:type="simple">CB5603D5-3BF2-5C6C-ACC7-C66D461F90E4</object-id><object-id xmlns:xlink="http://www.w3.org/1999/xlink" content-type="doi" xlink:type="simple">10.3897/BDJ.8.e59177.figure86c</object-id><label>Figure 86c.</label><caption><p>Nontype male, head and antenna lateral.</p></caption><graphic xmlns:xlink="http://www.w3.org/1999/xlink" xlink:href="bdj-08-e59177-g086_c.jpg" xlink:type="simple" position="float" orientation="portrait" id="oo_394131.jpg"><uri content-type="original_file" xlink:type="simple">https://binary.pensoft.net/fig/394131</uri></graphic></fig></fig-group></tp:treatment-sec><ref-list><ref id="B5670540"><element-citation xmlns:xlink="http://www.w3.org/1999/xlink" publication-type="article" xlink:type="simple"><person-group person-group-type="author"><name name-style="western"><surname>Askew</surname><given-names>R. R.</given-names></name></person-group><year>2007</year><article-title>Two new species of <tp:taxon-name><tp:taxon-name-part taxon-name-part-type="subfamily">Tetrastichinae</tp:taxon-name-part></tp:taxon-name> (Hym., <tp:taxon-name><tp:taxon-name-part taxon-name-part-type="superfamily">Chalcidoidea</tp:taxon-name-part></tp:taxon-name>, <tp:taxon-name><tp:taxon-name-part taxon-name-part-type="family">Eulophidae</tp:taxon-name-part></tp:taxon-name>) emerging from bracket fungi.</article-title><source>Entomologist's Monthly Magazine</source><volume>143</volume><fpage>233</fpage><lpage>237</lpage></element-citation></ref></ref-list></tp:taxon-treatment>
