# Supplementary material for: A revision of European species of the genus Tetrastichus Haliday (Hymenoptera: Eulophidae) using integrative taxonomy
Source: Biodivers Data J. 2020 Dec 16;8:e59177. doi: 10.3897/BDJ.8.e59177 (PMC7758339; doi:10.3897/BDJ.8.e59177)
Supplement: XML Treatment for Tetrastichus setifer [file BDJ.8.e59177-treatment91.xml]

<!DOCTYPE tp:taxon-treatment
  PUBLIC "-//TaxonX//DTD Taxonomic Treatment Publishing DTD v0 20100105//EN" "tax-treatment-NSO.dtd">
<tp:taxon-treatment xmlns:tp="http://www.plazi.org/taxpub"><tp:treatment-meta><mixed-citation publication-type="journal"><person-group><name><surname>Hansson</surname><given-names>Christer</given-names></name><name><surname>Schmidt</surname><given-names>Stefan</given-names></name></person-group><article-title>A revision of European species of the genus <italic><tp:taxon-name><tp:taxon-name-part taxon-name-part-type="genus" reg="Tetrastichus">Tetrastichus</tp:taxon-name-part></tp:taxon-name></italic> Haliday (<tp:taxon-name><tp:taxon-name-part taxon-name-part-type="order">Hymenoptera</tp:taxon-name-part></tp:taxon-name>: <tp:taxon-name><tp:taxon-name-part taxon-name-part-type="family">Eulophidae</tp:taxon-name-part></tp:taxon-name>) using integrative taxonomy</article-title><source>Biodivers Data J</source><day>16</day><month>12</month><year>2020</year><volume>8</volume><pub-id pub-id-type="doi">10.3897/BDJ.8.e59177</pub-id></mixed-citation></tp:treatment-meta><tp:nomenclature><tp:taxon-name><object-id xmlns:xlink="http://www.w3.org/1999/xlink" content-type="arpha" xlink:type="simple">3E2683D8-8B66-511B-91F8-A16A44FE0C80</object-id><tp:taxon-name-part taxon-name-part-type="genus">Tetrastichus</tp:taxon-name-part> <tp:taxon-name-part taxon-name-part-type="species">setifer</tp:taxon-name-part></tp:taxon-name><tp:taxon-authority>Thomson, 1878</tp:taxon-authority><tp:nomenclature-citation-list><tp:nomenclature-citation><tp:taxon-name><tp:taxon-name-part taxon-name-part-type="genus" reg="Tetrastichus">Tetrastichus</tp:taxon-name-part> <tp:taxon-name-part taxon-name-part-type="species" reg="setifer">setifer</tp:taxon-name-part></tp:taxon-name><comment><xref ref-type="bibr" rid="B5635818">Thomson 1878</xref>:283. Lectotype ♀ in MZLU, designated by <xref ref-type="bibr" rid="B5635704">Graham 1961</xref>:39, examined (Fig. <xref ref-type="fig" rid="F5665085">88</xref>). Transferred to <italic><tp:taxon-name><tp:taxon-name-part taxon-name-part-type="genus" reg="Aprostocetus">Aprostocetus</tp:taxon-name-part></tp:taxon-name></italic> by <xref ref-type="bibr" rid="B5635704">Graham 1961</xref>:39 and back to <italic><tp:taxon-name><tp:taxon-name-part taxon-name-part-type="genus" reg="Tetrastichus">Tetrastichus</tp:taxon-name-part></tp:taxon-name></italic> by <xref ref-type="bibr" rid="B5635653">Domenichini 1966</xref>:91.</comment></tp:nomenclature-citation></tp:nomenclature-citation-list></tp:nomenclature><tp:treatment-sec sec-type="Description"><title>Description</title><p>Female see <xref ref-type="bibr" rid="B5574975">Graham (1991)</xref>.</p><p>MALE. Body length 1.9 mm. <italic>Head</italic>. Width/length in dorsal view 2.6, width/length in frontal view 1.3, eye height/malar space 1.2, mouth width/malar space 1.6, widths head/mesosoma 1.0. <italic>Antenna</italic>. F1–F4 with basal whorls of setae, reaching to but not beyond apex of corresponding flagellomere, scape length/eye height 1.1, scape length/width 3.0, ventral plaque placed in central part of scape, lengths ventral plaque/scape 0.8, pedicel+flagellum length/mesosoma width 1.4, length/width F1, F2, F3, F4 1.5, 1.7, 1.8,1.6, clava length/width 4.5, lengths pedicel/F1 0.9, lengths F1/F2 0.9, F1/F3 0.9, F1/F4 1.0, lengths F1, F2, F3, F4/clava 0.4, 0.4, 0.4, 0.4.</p><p>Colour. Body with metallic blue tinges, entire antenna dark brown, tegulae dark brown, wing venation pale brown, coxae concolorous with body, trochanters and femora dark brown, tibiae yellowish-brown, tarsi yellowish-brown with T4 brown.</p></tp:treatment-sec><tp:treatment-sec sec-type="Diagnosis"><title>Diagnosis</title><p>Ovipositor retracted and does not reach apex of Gt<sub>7</sub>; cerci placed laterally; colour dull compared to other species in this group; spine of antennal claval long, 0.5× C3; mouth opening 1.3–1.4× malar space.</p></tp:treatment-sec><tp:treatment-sec sec-type="Distribution"><title>Distribution</title><p>(Former) Czechoslovakia, France, (former) Yugoslavia (<xref ref-type="bibr" rid="B5574975">Graham 1991</xref>) and Sweden (<xref ref-type="bibr" rid="B5635818">Thomson 1878</xref>).</p></tp:treatment-sec><tp:treatment-sec sec-type="Ecology"><title>Ecology</title><sec sec-type="Host"><title>Host</title><p><italic><tp:taxon-name><tp:taxon-name-part taxon-name-part-type="genus" reg="Lilioceris">Lilioceris</tp:taxon-name-part> <tp:taxon-name-part taxon-name-part-type="species" reg="lilii">lilii</tp:taxon-name-part></tp:taxon-name></italic> (Scopoli) (<xref ref-type="bibr" rid="B5635693">Gold et al. 2001</xref>) and <italic><tp:taxon-name><tp:taxon-name-part taxon-name-part-type="genus" reg="Lilioceris">L.</tp:taxon-name-part> <tp:taxon-name-part taxon-name-part-type="species" reg="tibialis">tibialis</tp:taxon-name-part></tp:taxon-name></italic> (Villa) (<xref ref-type="bibr" rid="B5635768">Kenis et al. 2002</xref>) (<tp:taxon-name><tp:taxon-name-part taxon-name-part-type="order">Coleoptera</tp:taxon-name-part></tp:taxon-name>: <tp:taxon-name><tp:taxon-name-part taxon-name-part-type="family">Chrysomelidae</tp:taxon-name-part></tp:taxon-name>).</p></sec><sec sec-type="Material examined"><title>Material examined</title><p>Type material: lectotype ♀ of <italic><tp:taxon-name><tp:taxon-name-part taxon-name-part-type="genus" reg="Tetrastichus">T.</tp:taxon-name-part> <tp:taxon-name-part taxon-name-part-type="species" reg="setifer">setifer</tp:taxon-name-part></tp:taxon-name></italic> (MZLU, type no. 4868:1). Additional material (27♀ 5♂): France 2♀ (GD); Sweden 25♀ 5♂ ex <italic><tp:taxon-name><tp:taxon-name-part taxon-name-part-type="genus" reg="Lilioceris">Lilioceris</tp:taxon-name-part> <tp:taxon-name-part taxon-name-part-type="species" reg="lilii">lilii</tp:taxon-name-part></tp:taxon-name></italic> (MZLU, NHM).</p></sec></tp:treatment-sec><tp:treatment-sec><!--Section generated to contain objects referenced in tp:taxon-treatment.--><fig-group id="F5665085" position="float" orientation="portrait"><caption><p><italic><tp:taxon-name><tp:taxon-name-part taxon-name-part-type="genus" reg="Tetrastichus">Tetrastichus</tp:taxon-name-part> <tp:taxon-name-part taxon-name-part-type="species" reg="setifer">setifer</tp:taxon-name-part></tp:taxon-name></italic> Thomson</p></caption><fig id="F5665090" position="float" orientation="portrait"><object-id xmlns:xlink="http://www.w3.org/1999/xlink" content-type="arpha" xlink:type="simple">34D27898-8C01-567C-91CC-B3B844D6D328</object-id><object-id xmlns:xlink="http://www.w3.org/1999/xlink" content-type="doi" xlink:type="simple">10.3897/BDJ.8.e59177.figure88a</object-id><label>Figure 88a.</label><caption><p>Lectotype female, body excl. head and prothorax lateral.</p></caption><graphic xmlns:xlink="http://www.w3.org/1999/xlink" xlink:href="bdj-08-e59177-g088_a.jpg" xlink:type="simple" position="float" orientation="portrait" id="oo_394132.jpg"><uri content-type="original_file" xlink:type="simple">https://binary.pensoft.net/fig/394132</uri></graphic></fig><fig id="F5665091" position="float" orientation="portrait"><object-id xmlns:xlink="http://www.w3.org/1999/xlink" content-type="arpha" xlink:type="simple">08B8AE10-A0A4-57EC-8312-C3D21FA1E5CE</object-id><object-id xmlns:xlink="http://www.w3.org/1999/xlink" content-type="doi" xlink:type="simple">10.3897/BDJ.8.e59177.figure88b</object-id><label>Figure 88b.</label><caption><p>Lectotype female, head and prothorax lateral.</p></caption><graphic xmlns:xlink="http://www.w3.org/1999/xlink" xlink:href="bdj-08-e59177-g088_b.jpg" xlink:type="simple" position="float" orientation="portrait" id="oo_394133.jpg"><uri content-type="original_file" xlink:type="simple">https://binary.pensoft.net/fig/394133</uri></graphic></fig><fig id="F5665092" position="float" orientation="portrait"><object-id xmlns:xlink="http://www.w3.org/1999/xlink" content-type="arpha" xlink:type="simple">BBD5E741-3583-5838-B716-BEA68BB8F60B</object-id><object-id xmlns:xlink="http://www.w3.org/1999/xlink" content-type="doi" xlink:type="simple">10.3897/BDJ.8.e59177.figure88c</object-id><label>Figure 88c.</label><caption><p>Nontype female, lateral.</p></caption><graphic xmlns:xlink="http://www.w3.org/1999/xlink" xlink:href="bdj-08-e59177-g088_c.jpg" xlink:type="simple" position="float" orientation="portrait" id="oo_394134.jpg"><uri content-type="original_file" xlink:type="simple">https://binary.pensoft.net/fig/394134</uri></graphic></fig><fig id="F5665093" position="float" orientation="portrait"><object-id xmlns:xlink="http://www.w3.org/1999/xlink" content-type="arpha" xlink:type="simple">37FC0D8B-089D-53C9-9531-6A06195504A1</object-id><object-id xmlns:xlink="http://www.w3.org/1999/xlink" content-type="doi" xlink:type="simple">10.3897/BDJ.8.e59177.figure88d</object-id><label>Figure 88d.</label><caption><p>Nontype female, dorsal.</p></caption><graphic xmlns:xlink="http://www.w3.org/1999/xlink" xlink:href="bdj-08-e59177-g088_d.jpg" xlink:type="simple" position="float" orientation="portrait" id="oo_394135.jpg"><uri content-type="original_file" xlink:type="simple">https://binary.pensoft.net/fig/394135</uri></graphic></fig><fig id="F5665094" position="float" orientation="portrait"><object-id xmlns:xlink="http://www.w3.org/1999/xlink" content-type="arpha" xlink:type="simple">47D51A04-39D9-5A02-9BC4-2CE4FE066EFF</object-id><object-id xmlns:xlink="http://www.w3.org/1999/xlink" content-type="doi" xlink:type="simple">10.3897/BDJ.8.e59177.figure88e</object-id><label>Figure 88e.</label><caption><p>Nontype female, head frontal.</p></caption><graphic xmlns:xlink="http://www.w3.org/1999/xlink" xlink:href="bdj-08-e59177-g088_e.jpg" xlink:type="simple" position="float" orientation="portrait" id="oo_394136.jpg"><uri content-type="original_file" xlink:type="simple">https://binary.pensoft.net/fig/394136</uri></graphic></fig><fig id="F5665095" position="float" orientation="portrait"><object-id xmlns:xlink="http://www.w3.org/1999/xlink" content-type="arpha" xlink:type="simple">0DB3232A-B68F-5178-8848-85EAFC5EAB9A</object-id><object-id xmlns:xlink="http://www.w3.org/1999/xlink" content-type="doi" xlink:type="simple">10.3897/BDJ.8.e59177.figure88f</object-id><label>Figure 88f.</label><caption><p>Nontype male, head and antenna lateral.</p></caption><graphic xmlns:xlink="http://www.w3.org/1999/xlink" xlink:href="bdj-08-e59177-g088_f.jpg" xlink:type="simple" position="float" orientation="portrait" id="oo_394137.jpg"><uri content-type="original_file" xlink:type="simple">https://binary.pensoft.net/fig/394137</uri></graphic></fig></fig-group></tp:treatment-sec><ref-list><ref id="B5635818"><element-citation xmlns:xlink="http://www.w3.org/1999/xlink" publication-type="book" xlink:type="simple"><person-group person-group-type="author"><name name-style="western"><surname>Thomson</surname><given-names>C. G.</given-names></name></person-group><year>1878</year><source><tp:taxon-name><tp:taxon-name-part taxon-name-part-type="order">Hymenoptera</tp:taxon-name-part></tp:taxon-name> Scandinaviae</source><publisher-name>Typis expressit H. Ohlsson</publisher-name><publisher-loc>Lundae</publisher-loc></element-citation></ref><ref id="B5635704"><element-citation xmlns:xlink="http://www.w3.org/1999/xlink" publication-type="article" xlink:type="simple"><person-group person-group-type="author"><name name-style="western"><surname>Graham</surname><given-names>M. W. R. de V.</given-names></name></person-group><year>1961</year><article-title>The genus <italic><tp:taxon-name><tp:taxon-name-part taxon-name-part-type="genus" reg="Aprostocetus">Aprostocetus</tp:taxon-name-part></tp:taxon-name></italic> Westwood sensu lato (Hym., <tp:taxon-name><tp:taxon-name-part taxon-name-part-type="family">Eulophidae</tp:taxon-name-part></tp:taxon-name>) notes on the synonymy of European species</article-title><source>Entomologist's Monthly Magazine</source><volume>97</volume><fpage>34</fpage><lpage>64</lpage></element-citation></ref><ref id="B5635653"><element-citation xmlns:xlink="http://www.w3.org/1999/xlink" publication-type="article" xlink:type="simple"><person-group person-group-type="author"><name name-style="western"><surname>Domenichini</surname><given-names>G</given-names></name></person-group><year>1966</year><article-title><tp:taxon-name><tp:taxon-name-part taxon-name-part-type="subfamily">Tetrastichinae</tp:taxon-name-part></tp:taxon-name> (<tp:taxon-name><tp:taxon-name-part taxon-name-part-type="order">Hymenoptera</tp:taxon-name-part></tp:taxon-name> <tp:taxon-name><tp:taxon-name-part taxon-name-part-type="family">Eulophidae</tp:taxon-name-part></tp:taxon-name>) palearctici ed i loro ospiti</article-title><source>Bollettino di Zoologia agraria e di Bachicoltura (Serie 2)</source><volume>6</volume><fpage>61</fpage><lpage>205</lpage></element-citation></ref><ref id="B5574975"><element-citation xmlns:xlink="http://www.w3.org/1999/xlink" publication-type="article" xlink:type="simple"><person-group person-group-type="author"><name name-style="western"><surname>Graham</surname><given-names>Marcus William Robert de Vere</given-names></name></person-group><year>1991</year><article-title>A reclassification of the European <tp:taxon-name><tp:taxon-name-part taxon-name-part-type="subfamily">Tetrastichinae</tp:taxon-name-part></tp:taxon-name> (<tp:taxon-name><tp:taxon-name-part taxon-name-part-type="order">Hymenoptera</tp:taxon-name-part></tp:taxon-name>: <tp:taxon-name><tp:taxon-name-part taxon-name-part-type="family">Eulophidae</tp:taxon-name-part></tp:taxon-name>): Revision of the remaining genera</article-title><source>Memoirs of the American Entomological Institute</source><volume>49</volume><fpage>1</fpage><lpage>322</lpage></element-citation></ref><ref id="B5635693"><element-citation xmlns:xlink="http://www.w3.org/1999/xlink" publication-type="article" xlink:type="simple"><person-group person-group-type="author"><name name-style="western"><surname>Gold</surname><given-names>Ms</given-names></name><name name-style="western"><surname>Casagrande</surname><given-names>Ra</given-names></name><name name-style="western"><surname>Tewksbury</surname><given-names>La</given-names></name><name name-style="western"><surname>Livingston</surname><given-names>Sb</given-names></name><name name-style="western"><surname>Kenis</surname><given-names>M</given-names></name></person-group><year>2001</year><article-title>European parasitoids of <italic><tp:taxon-name><tp:taxon-name-part taxon-name-part-type="genus" reg="Lilioceris">Lilioceris</tp:taxon-name-part> <tp:taxon-name-part taxon-name-part-type="species" reg="lilii">lilii</tp:taxon-name-part></tp:taxon-name></italic> (<tp:taxon-name><tp:taxon-name-part taxon-name-part-type="order">Coleoptera</tp:taxon-name-part></tp:taxon-name>: <tp:taxon-name><tp:taxon-name-part taxon-name-part-type="family">Chrysomelidae</tp:taxon-name-part></tp:taxon-name>)</article-title><source>The Canadian Entomologist</source><volume>133</volume><issue>5</issue><fpage>671</fpage><lpage>674</lpage><pub-id pub-id-type="doi">10.4039/Ent133671-5</pub-id></element-citation></ref><ref id="B5635768"><element-citation xmlns:xlink="http://www.w3.org/1999/xlink" publication-type="article" xlink:type="simple"><person-group person-group-type="author"><name name-style="western"><surname>Kenis</surname><given-names>M</given-names></name><name name-style="western"><surname>Haye</surname><given-names>T</given-names></name><name name-style="western"><surname>Casagrande</surname><given-names>R A</given-names></name><name name-style="western"><surname>Gold</surname><given-names>M S</given-names></name><name name-style="western"><surname>Tewksbury</surname><given-names>L A</given-names></name></person-group><year>2002</year><article-title>Selection and importation of European parasitoids for the biological control of the lily leaf beetle in North America, and prospects for control in Europe</article-title><source>Proceedings of the 1st International Symposium on Biological Control of Arthropods, Honolulu, Hawaii, 14-18 January 2002</source></element-citation></ref></ref-list></tp:taxon-treatment>
