# Supplementary material for: A revision of European species of the genus Tetrastichus Haliday (Hymenoptera: Eulophidae) using integrative taxonomy
Source: Biodivers Data J. 2020 Dec 16;8:e59177. doi: 10.3897/BDJ.8.e59177 (PMC7758339; doi:10.3897/BDJ.8.e59177)
Supplement: XML Treatment for Tetrastichus tachos [file BDJ.8.e59177-treatment94.xml]

<!DOCTYPE tp:taxon-treatment
  PUBLIC "-//TaxonX//DTD Taxonomic Treatment Publishing DTD v0 20100105//EN" "tax-treatment-NSO.dtd">
<tp:taxon-treatment xmlns:tp="http://www.plazi.org/taxpub"><tp:treatment-meta><mixed-citation publication-type="journal"><person-group><name><surname>Hansson</surname><given-names>Christer</given-names></name><name><surname>Schmidt</surname><given-names>Stefan</given-names></name></person-group><article-title>A revision of European species of the genus <italic><tp:taxon-name><tp:taxon-name-part taxon-name-part-type="genus" reg="Tetrastichus">Tetrastichus</tp:taxon-name-part></tp:taxon-name></italic> Haliday (<tp:taxon-name><tp:taxon-name-part taxon-name-part-type="order">Hymenoptera</tp:taxon-name-part></tp:taxon-name>: <tp:taxon-name><tp:taxon-name-part taxon-name-part-type="family">Eulophidae</tp:taxon-name-part></tp:taxon-name>) using integrative taxonomy</article-title><source>Biodivers Data J</source><day>16</day><month>12</month><year>2020</year><volume>8</volume><pub-id pub-id-type="doi">10.3897/BDJ.8.e59177</pub-id></mixed-citation></tp:treatment-meta><tp:nomenclature><tp:taxon-name><object-id xmlns:xlink="http://www.w3.org/1999/xlink" content-type="arpha" xlink:type="simple">F0AEFD76-7152-586F-85C6-99A76DFB56B8</object-id><tp:taxon-name-part taxon-name-part-type="genus">Tetrastichus</tp:taxon-name-part> <tp:taxon-name-part taxon-name-part-type="species">tachos</tp:taxon-name-part></tp:taxon-name><tp:taxon-authority>(Walker, 1839)</tp:taxon-authority><tp:nomenclature-citation-list><tp:nomenclature-citation><tp:taxon-name><tp:taxon-name-part taxon-name-part-type="genus">Tetrastichus</tp:taxon-name-part> <tp:taxon-name-part taxon-name-part-type="species">tachos</tp:taxon-name-part></tp:taxon-name><comment><italic><tp:taxon-name><tp:taxon-name-part taxon-name-part-type="genus" reg="Cirrospilus">Cirrospilus</tp:taxon-name-part></tp:taxon-name><tp:taxon-name><tp:taxon-name-part taxon-name-part-type="genus" reg="Tetrastichus"/><tp:taxon-name-part taxon-name-part-type="species" reg="tachos">tachos</tp:taxon-name-part></tp:taxon-name><xref ref-type="bibr" rid="B6032604">Walker 1839b</xref></italic><xref ref-type="bibr" rid="B5635704">Graham 1961</xref><xref ref-type="fig" rid="F5677723">91</xref><italic><tp:taxon-name><tp:taxon-name-part taxon-name-part-type="genus" reg="Tetrastichus">Tetrastichus</tp:taxon-name-part></tp:taxon-name></italic><xref ref-type="bibr" rid="B5635850">Walker 1848</xref><italic><tp:taxon-name><tp:taxon-name-part taxon-name-part-type="genus" reg="Aprostocetus">Aprostocetus</tp:taxon-name-part></tp:taxon-name></italic><xref ref-type="bibr" rid="B5635704">Graham 1961</xref><italic><tp:taxon-name><tp:taxon-name-part taxon-name-part-type="genus" reg="Tetrastichus">Tetrastichus</tp:taxon-name-part></tp:taxon-name></italic><xref ref-type="bibr" rid="B5635653">Domenichini 1966</xref></comment></tp:nomenclature-citation></tp:nomenclature-citation-list></tp:nomenclature><tp:treatment-sec sec-type="Description"><title>Description</title><p>See <xref ref-type="bibr" rid="B5574975">Graham (1991)</xref>.</p></tp:treatment-sec><tp:treatment-sec sec-type="Diagnosis"><title>Diagnosis</title><p>Scape in both sexes with numerous (about ten) setae along frontal edge; female with a long antennal flagellum, pedicel+flagellum 1.6× as long as width of mesoscutum; ovipositor sheaths do not reach apex of Gt<sub>7</sub> ; male antenna with scape and pedicel dark brown almost black, flagellum pale brown.</p></tp:treatment-sec><tp:treatment-sec sec-type="Distribution"><title>Distribution</title><p>(Former) Czechoslovakia, United Kingdom (<xref ref-type="bibr" rid="B5574975">Graham 1991</xref>) and Sweden (<xref ref-type="bibr" rid="B5635744">Hedqvist 2003</xref>).</p></tp:treatment-sec><tp:treatment-sec sec-type="Host"><title>Host</title><p>Unknown.</p><sec sec-type="Material examined"><title>Material examined</title><p>Type material: lectotype ♂ of <italic><tp:taxon-name><tp:taxon-name-part taxon-name-part-type="genus" reg="Cirrospilus">C.</tp:taxon-name-part> <tp:taxon-name-part taxon-name-part-type="species" reg="tachos">tachos</tp:taxon-name-part></tp:taxon-name></italic> (NHM type no. 5.1942). Additional material: Sweden 1♂ (MZLU).</p></sec></tp:treatment-sec><tp:treatment-sec><!--Section generated to contain objects referenced in tp:taxon-treatment.--><fig-group id="F5677723" position="float" orientation="portrait"><caption><p><italic><tp:taxon-name><tp:taxon-name-part taxon-name-part-type="genus" reg="Tetrastichus">Tetrastichus</tp:taxon-name-part> <tp:taxon-name-part taxon-name-part-type="species" reg="tachos">tachos</tp:taxon-name-part></tp:taxon-name></italic> (Walker)</p></caption><fig id="F5941874" position="float" orientation="portrait"><object-id xmlns:xlink="http://www.w3.org/1999/xlink" content-type="arpha" xlink:type="simple">9452A224-99E5-53BB-AAF2-834D89FBA58A</object-id><object-id xmlns:xlink="http://www.w3.org/1999/xlink" content-type="doi" xlink:type="simple">10.3897/BDJ.8.e59177.figure91a</object-id><label>Figure 91a.</label><caption><p>Lectotype male, dorsal.</p></caption><graphic xmlns:xlink="http://www.w3.org/1999/xlink" xlink:href="bdj-08-e59177-g091_a.jpg" xlink:type="simple" position="float" orientation="portrait" id="oo_430885.jpg"><uri content-type="original_file" xlink:type="simple">https://binary.pensoft.net/fig/430885</uri></graphic></fig><fig id="F5941875" position="float" orientation="portrait"><object-id xmlns:xlink="http://www.w3.org/1999/xlink" content-type="arpha" xlink:type="simple">FF6D99CE-C6A5-53AA-9B27-A018F20132E6</object-id><object-id xmlns:xlink="http://www.w3.org/1999/xlink" content-type="doi" xlink:type="simple">10.3897/BDJ.8.e59177.figure91b</object-id><label>Figure 91b.</label><caption><p>Nontype male, lateral.</p></caption><graphic xmlns:xlink="http://www.w3.org/1999/xlink" xlink:href="bdj-08-e59177-g091_b.jpg" xlink:type="simple" position="float" orientation="portrait" id="oo_430887.jpg"><uri content-type="original_file" xlink:type="simple">https://binary.pensoft.net/fig/430887</uri></graphic></fig><fig id="F5941876" position="float" orientation="portrait"><object-id xmlns:xlink="http://www.w3.org/1999/xlink" content-type="arpha" xlink:type="simple">354D327B-45BE-5766-A388-DD751D3166F4</object-id><object-id xmlns:xlink="http://www.w3.org/1999/xlink" content-type="doi" xlink:type="simple">10.3897/BDJ.8.e59177.figure91c</object-id><label>Figure 91c.</label><caption><p>Nontype male, dorsal.</p></caption><graphic xmlns:xlink="http://www.w3.org/1999/xlink" xlink:href="bdj-08-e59177-g091_c.jpg" xlink:type="simple" position="float" orientation="portrait" id="oo_430888.jpg"><uri content-type="original_file" xlink:type="simple">https://binary.pensoft.net/fig/430888</uri></graphic></fig><fig id="F5941877" position="float" orientation="portrait"><object-id xmlns:xlink="http://www.w3.org/1999/xlink" content-type="arpha" xlink:type="simple">44366AC4-9A8F-5356-8A69-9C5B36768188</object-id><object-id xmlns:xlink="http://www.w3.org/1999/xlink" content-type="doi" xlink:type="simple">10.3897/BDJ.8.e59177.figure91d</object-id><label>Figure 91d.</label><caption><p>Nontype male, head and antenna lateral.</p></caption><graphic xmlns:xlink="http://www.w3.org/1999/xlink" xlink:href="bdj-08-e59177-g091_d.jpg" xlink:type="simple" position="float" orientation="portrait" id="oo_430889.jpg"><uri content-type="original_file" xlink:type="simple">https://binary.pensoft.net/fig/430889</uri></graphic></fig><fig id="F5941878" position="float" orientation="portrait"><object-id xmlns:xlink="http://www.w3.org/1999/xlink" content-type="arpha" xlink:type="simple">2C6AD572-F4F7-51D6-9830-7ED97745DC63</object-id><object-id xmlns:xlink="http://www.w3.org/1999/xlink" content-type="doi" xlink:type="simple">10.3897/BDJ.8.e59177.figure91e</object-id><label>Figure 91e.</label><caption><p>Female, antenna lateral, from Graham (1991).</p></caption><graphic xmlns:xlink="http://www.w3.org/1999/xlink" xlink:href="bdj-08-e59177-g091_e.jpg" xlink:type="simple" position="float" orientation="portrait" id="oo_430890.jpg"><uri content-type="original_file" xlink:type="simple">https://binary.pensoft.net/fig/430890</uri></graphic></fig></fig-group></tp:treatment-sec><ref-list><ref id="B6032604"><element-citation xmlns:xlink="http://www.w3.org/1999/xlink" publication-type="article" xlink:type="simple"><person-group person-group-type="author"><name name-style="western"><surname>Walker</surname><given-names>F</given-names></name></person-group><year>1839</year><article-title>Descriptions of British Chalcidites</article-title><source>Annals of Natural History</source><volume>2</volume><fpage>350</fpage><lpage>355</lpage><pub-id pub-id-type="doi">10.1080/00222933909512398</pub-id></element-citation></ref><ref id="B5635704"><element-citation xmlns:xlink="http://www.w3.org/1999/xlink" publication-type="article" xlink:type="simple"><person-group person-group-type="author"><name name-style="western"><surname>Graham</surname><given-names>M. W. R. de V.</given-names></name></person-group><year>1961</year><article-title>The genus <italic><tp:taxon-name><tp:taxon-name-part taxon-name-part-type="genus" reg="Aprostocetus">Aprostocetus</tp:taxon-name-part></tp:taxon-name></italic> Westwood sensu lato (Hym., <tp:taxon-name><tp:taxon-name-part taxon-name-part-type="family">Eulophidae</tp:taxon-name-part></tp:taxon-name>) notes on the synonymy of European species</article-title><source>Entomologist's Monthly Magazine</source><volume>97</volume><fpage>34</fpage><lpage>64</lpage></element-citation></ref><ref id="B5635850"><element-citation xmlns:xlink="http://www.w3.org/1999/xlink" publication-type="book" xlink:type="simple"><person-group person-group-type="author"><name name-style="western"><surname>Walker</surname><given-names>Francis</given-names></name></person-group><year>1848</year><source>List of the specimens of the hymenopterous insects in collection of the British Museum. Part 2</source><publisher-name>Printed by order of the Trustees</publisher-name><publisher-loc>London</publisher-loc></element-citation></ref><ref id="B5635653"><element-citation xmlns:xlink="http://www.w3.org/1999/xlink" publication-type="article" xlink:type="simple"><person-group person-group-type="author"><name name-style="western"><surname>Domenichini</surname><given-names>G</given-names></name></person-group><year>1966</year><article-title><tp:taxon-name><tp:taxon-name-part taxon-name-part-type="subfamily">Tetrastichinae</tp:taxon-name-part></tp:taxon-name> (<tp:taxon-name><tp:taxon-name-part taxon-name-part-type="order">Hymenoptera</tp:taxon-name-part></tp:taxon-name> <tp:taxon-name><tp:taxon-name-part taxon-name-part-type="family">Eulophidae</tp:taxon-name-part></tp:taxon-name>) palearctici ed i loro ospiti</article-title><source>Bollettino di Zoologia agraria e di Bachicoltura (Serie 2)</source><volume>6</volume><fpage>61</fpage><lpage>205</lpage></element-citation></ref><ref id="B5574975"><element-citation xmlns:xlink="http://www.w3.org/1999/xlink" publication-type="article" xlink:type="simple"><person-group person-group-type="author"><name name-style="western"><surname>Graham</surname><given-names>Marcus William Robert de Vere</given-names></name></person-group><year>1991</year><article-title>A reclassification of the European <tp:taxon-name><tp:taxon-name-part taxon-name-part-type="subfamily">Tetrastichinae</tp:taxon-name-part></tp:taxon-name> (<tp:taxon-name><tp:taxon-name-part taxon-name-part-type="order">Hymenoptera</tp:taxon-name-part></tp:taxon-name>: <tp:taxon-name><tp:taxon-name-part taxon-name-part-type="family">Eulophidae</tp:taxon-name-part></tp:taxon-name>): Revision of the remaining genera</article-title><source>Memoirs of the American Entomological Institute</source><volume>49</volume><fpage>1</fpage><lpage>322</lpage></element-citation></ref><ref id="B5635744"><element-citation xmlns:xlink="http://www.w3.org/1999/xlink" publication-type="article" xlink:type="simple"><person-group person-group-type="author"><name name-style="western"><surname>Hedqvist</surname><given-names>KJ</given-names></name></person-group><year>2003</year><article-title>Katalog över svenska <tp:taxon-name><tp:taxon-name-part taxon-name-part-type="superfamily">Chalcidoidea</tp:taxon-name-part></tp:taxon-name></article-title><source>Entomologisk Tidskrift</source><volume>124</volume><fpage>73</fpage><lpage>133</lpage></element-citation></ref></ref-list></tp:taxon-treatment>
