# Supplementary material for: A revision of European species of the genus Tetrastichus Haliday (Hymenoptera: Eulophidae) using integrative taxonomy
Source: Biodivers Data J. 2020 Dec 16;8:e59177. doi: 10.3897/BDJ.8.e59177 (PMC7758339; doi:10.3897/BDJ.8.e59177)
Supplement: XML Treatment for Tetrastichus theoi [file BDJ.8.e59177-treatment97.xml]

<!DOCTYPE tp:taxon-treatment
  PUBLIC "-//TaxonX//DTD Taxonomic Treatment Publishing DTD v0 20100105//EN" "tax-treatment-NSO.dtd">
<tp:taxon-treatment xmlns:tp="http://www.plazi.org/taxpub"><tp:treatment-meta><mixed-citation publication-type="journal"><person-group><name><surname>Hansson</surname><given-names>Christer</given-names></name><name><surname>Schmidt</surname><given-names>Stefan</given-names></name></person-group><article-title>A revision of European species of the genus <italic><tp:taxon-name><tp:taxon-name-part taxon-name-part-type="genus" reg="Tetrastichus">Tetrastichus</tp:taxon-name-part></tp:taxon-name></italic> Haliday (<tp:taxon-name><tp:taxon-name-part taxon-name-part-type="order">Hymenoptera</tp:taxon-name-part></tp:taxon-name>: <tp:taxon-name><tp:taxon-name-part taxon-name-part-type="family">Eulophidae</tp:taxon-name-part></tp:taxon-name>) using integrative taxonomy</article-title><source>Biodivers Data J</source><day>16</day><month>12</month><year>2020</year><volume>8</volume><pub-id pub-id-type="doi">10.3897/BDJ.8.e59177</pub-id></mixed-citation></tp:treatment-meta><tp:nomenclature><tp:taxon-name><object-id xmlns:xlink="http://www.w3.org/1999/xlink" content-type="arpha" xlink:type="simple">33D28AA5-E78E-52C1-A6AC-856F5779B931</object-id><tp:taxon-name-part taxon-name-part-type="genus">Tetrastichus</tp:taxon-name-part> <tp:taxon-name-part taxon-name-part-type="species">theoi</tp:taxon-name-part></tp:taxon-name><tp:taxon-authority>Graham 1991</tp:taxon-authority><tp:nomenclature-citation-list><tp:nomenclature-citation><tp:taxon-name><tp:taxon-name-part taxon-name-part-type="genus" reg="Tetrastichus">Tetrastichus</tp:taxon-name-part> <tp:taxon-name-part taxon-name-part-type="species" reg="theoi">theoi</tp:taxon-name-part></tp:taxon-name><comment><xref ref-type="bibr" rid="B5574975">Graham 1991</xref>:254. Holotype ♀ in Naturalis Biodiversity Center, Leiden, The Netherlands, not examined.Fig. <xref ref-type="fig" rid="F5665127">94</xref></comment></tp:nomenclature-citation></tp:nomenclature-citation-list></tp:nomenclature><tp:treatment-sec sec-type="Description"><title>Description</title><p>See <xref ref-type="bibr" rid="B5574975">Graham (1991)</xref>. Male is unknown.</p></tp:treatment-sec><tp:treatment-sec sec-type="Diagnosis"><title>Diagnosis</title><p>Head 2.1× as long as wide in dorsal view; mesoscutellum with submedian grooves 1.8–2.0× their distance from sublateral grooves; median part of propodeum, between plicae, smooth or with very weak reticulation.</p></tp:treatment-sec><tp:treatment-sec sec-type="Distribution"><title>Distribution</title><p>France (<xref ref-type="bibr" rid="B5574975">Graham 1991</xref>).</p></tp:treatment-sec><tp:treatment-sec sec-type="Ecology"><title>Ecology</title><sec sec-type="Host"><title>Host</title><p>Unknown.</p></sec><sec sec-type="Material examined"><title>Material examined</title><p>One ♀ paratype from FRANCE, Agay, on <italic><tp:taxon-name><tp:taxon-name-part taxon-name-part-type="genus" reg="Inula">Inula</tp:taxon-name-part> <tp:taxon-name-part taxon-name-part-type="species" reg="viscosa">viscosa</tp:taxon-name-part></tp:taxon-name></italic> (NHM).</p></sec></tp:treatment-sec><tp:treatment-sec><!--Section generated to contain objects referenced in tp:taxon-treatment.--><fig-group id="F5665127" position="float" orientation="portrait"><caption><p><italic><tp:taxon-name><tp:taxon-name-part taxon-name-part-type="genus" reg="Tetrastichus">Tetrastichus</tp:taxon-name-part> <tp:taxon-name-part taxon-name-part-type="species" reg="theoi">theoi</tp:taxon-name-part></tp:taxon-name></italic> Graham</p></caption><fig id="F5665133" position="float" orientation="portrait"><object-id xmlns:xlink="http://www.w3.org/1999/xlink" content-type="arpha" xlink:type="simple">3335D580-794C-5E25-8D65-980C29327B85</object-id><object-id xmlns:xlink="http://www.w3.org/1999/xlink" content-type="doi" xlink:type="simple">10.3897/BDJ.8.e59177.figure94a</object-id><label>Figure 94a.</label><caption><p>Paratype female, lateral.</p></caption><graphic xmlns:xlink="http://www.w3.org/1999/xlink" xlink:href="bdj-08-e59177-g094_a.jpg" xlink:type="simple" position="float" orientation="portrait" id="oo_394147.jpg"><uri content-type="original_file" xlink:type="simple">https://binary.pensoft.net/fig/394147</uri></graphic></fig><fig id="F5665134" position="float" orientation="portrait"><object-id xmlns:xlink="http://www.w3.org/1999/xlink" content-type="arpha" xlink:type="simple">415FAA06-BC17-50D4-B633-D2D2FC5B4872</object-id><object-id xmlns:xlink="http://www.w3.org/1999/xlink" content-type="doi" xlink:type="simple">10.3897/BDJ.8.e59177.figure94b</object-id><label>Figure 94b.</label><caption><p>Paratype female, dorsal.</p></caption><graphic xmlns:xlink="http://www.w3.org/1999/xlink" xlink:href="bdj-08-e59177-g094_b.jpg" xlink:type="simple" position="float" orientation="portrait" id="oo_394148.jpg"><uri content-type="original_file" xlink:type="simple">https://binary.pensoft.net/fig/394148</uri></graphic></fig></fig-group></tp:treatment-sec><ref-list><ref id="B5574975"><element-citation xmlns:xlink="http://www.w3.org/1999/xlink" publication-type="article" xlink:type="simple"><person-group person-group-type="author"><name name-style="western"><surname>Graham</surname><given-names>Marcus William Robert de Vere</given-names></name></person-group><year>1991</year><article-title>A reclassification of the European <tp:taxon-name><tp:taxon-name-part taxon-name-part-type="subfamily">Tetrastichinae</tp:taxon-name-part></tp:taxon-name> (<tp:taxon-name><tp:taxon-name-part taxon-name-part-type="order">Hymenoptera</tp:taxon-name-part></tp:taxon-name>: <tp:taxon-name><tp:taxon-name-part taxon-name-part-type="family">Eulophidae</tp:taxon-name-part></tp:taxon-name>): Revision of the remaining genera</article-title><source>Memoirs of the American Entomological Institute</source><volume>49</volume><fpage>1</fpage><lpage>322</lpage></element-citation></ref></ref-list></tp:taxon-treatment>
